# Supplementary material for: Metabolite profiling of barley flag leaves under drought and combined heat and drought stress reveals metabolic QTLs for metabolites associated with antioxidant defense
Source: J Exp Bot. 2017 Mar 10;68(7):1697–713. doi: 10.1093/jxb/erx038 (PMC5441916; doi:10.1093/jxb/erx038)
Supplement: Supplementary Data [file erx038_Supplementary_Data.zip]

Archive with 3 entries (3 files):
- supplementary_Table_S1_Figures_S1_S10.pdf
- supplementary_Table_S3.xlsx
- supplementary_Table_S2.xls
