# Supplementary material for: Metabolite profiling of barley flag leaves under drought and combined heat and drought stress reveals metabolic QTLs for metabolites associated with antioxidant defense
Source: J Exp Bot. 2017 Mar 10;68(7):1697–713. doi: 10.1093/jxb/erx038 (PMC5441916; doi:10.1093/jxb/erx038)
Supplement: Supplementary Data [file erx038_Supplementary_Data.zip › supplementary_Table_S3.xlsx]

## Sheet: Anova SS Type 1, all conditions
Trait	term	df	sumsq	meansq	statistic	p.value	signif	varprop
ADP	Origin	1	13000	13018.8	6.08721	0.0143337	*	1.74
ADP	Treatment	2	220000	109766	51.3233	3.30273e-19	***	29.33
ADP	Origin:Treatment	2	15000	7733.88	3.61612	0.0284	*	2.07
ADP	Residuals	234	500000	2138.72			?	66.86
ADPglucose	Origin	1	420	423.234	13.0639	0.00036855	***	4.98
ADPglucose	Treatment	2	430	217.045	6.69952	0.00148145	**	5.11
ADPglucose	Origin:Treatment	2	59	29.335	0.905481	0.405759	n.s.	0.69
ADPglucose	Residuals	234	7600	32.3972			?	89.22
Ala	Origin	1	8.5	8.46234	17.034	5.10779e-05	***	2.03
Ala	Treatment	2	290	144.448	290.762	3.63159e-64	***	69.35
Ala	Origin:Treatment	2	3	1.4865	2.99221	0.0520999	.	0.71
Ala	Residuals	234	120	0.49679			?	27.91
AMP	Origin	1	8100	8131.41	6.83216	0.00953385	**	2.28
AMP	Treatment	2	34000	16868.1	14.1729	1.54876e-06	***	9.45
AMP	Origin:Treatment	2	37000	18305.7	15.3808	5.29949e-07	***	10.26
AMP	Residuals	234	280000	1190.17			?	78.02
Arg	Origin	1	18000000	1.77551e+07	19.3036	1.69075e-05	***	4.45
Arg	Treatment	2	58000000	2.88685e+07	31.3863	8.40734e-13	***	14.48
Arg	Origin:Treatment	2	110000000	5.40558e+07	58.7704	2.08491e-21	***	27.11
Arg	Residuals	234	220000000	919778			?	53.96
Asn	Origin	1	13000	13026.6	0.0356902	0.85032	n.s.	0.01
Asn	Treatment	2	6800000	3.42155e+06	9.37435	0.000121241	***	6.22
Asn	Origin:Treatment	2	18000000	8.85483e+06	24.2604	2.66286e-10	***	16.1
Asn	Residuals	234	85000000	364991			?	77.66
Asp	Origin	1	15	15.3568	26.0526	6.87665e-07	***	4.94
Asp	Treatment	2	140	71.1719	120.742	9.40368e-37	***	45.82
Asp	Origin:Treatment	2	15	7.50809	12.7374	5.61206e-06	***	4.83
Asp	Residuals	234	140	0.589453			?	44.4
aToc	Origin	1	42000	41701.1	26.3354	6.02807e-07	***	6.21
aToc	Treatment	2	250000	124805	78.818	6.77645e-27	***	37.16
aToc	Origin:Treatment	2	9900	4964.53	3.13524	0.0453218	*	1.48
aToc	Residuals	234	370000	1583.46			?	55.16
aTocPerc	Origin	1	9.8	9.83375	0.274245	0.600994	n.s.	0.09
aTocPerc	Treatment	2	2300	1139.56	31.7801	6.16572e-13	***	21.12
aTocPerc	Origin:Treatment	2	110	54.9075	1.53127	0.218421	n.s.	1.02
aTocPerc	Residuals	234	8400	35.8575			?	77.77
ATP	Origin	1	1900	1895.72	0.15364	0.695438	n.s.	0.04
ATP	Treatment	2	2300000	1.12849e+06	91.4592	4.49048e-30	***	43.53
ATP	Origin:Treatment	2	39000	19581	1.58695	0.206741	n.s.	0.76
ATP	Residuals	234	2900000	12338.7			?	55.68
Citrate	Origin	1	77000000	7.651e+07	3.29352	0.070834	.	1.17
Citrate	Treatment	2	1000000000	5.08312e+08	21.8813	1.94276e-09	***	15.55
Citrate	Origin:Treatment	2	8100000	4.0448e+06	0.174117	0.840308	n.s.	0.12
Citrate	Residuals	234	5400000000	2.32304e+07			?	83.15
Cys	Origin	1	270	266.541	0.12116	0.728098	n.s.	0.04
Cys	Treatment	2	110000	55291.5	25.1335	1.3425e-10	***	17.91
Cys	Origin:Treatment	2	710	354.57	0.161175	0.851239	n.s.	0.11
Cys	Residuals	230	510000	2199.91			?	81.93
Erythrose4P	Origin	1	4500	4548.11	18.5523	2.43367e-05	***	6.86
Erythrose4P	Treatment	2	1400	707.29	2.88513	0.057837	.	2.13
Erythrose4P	Origin:Treatment	2	3000	1485.71	6.06039	0.00271586	**	4.48
Erythrose4P	Residuals	234	57000	245.15			?	86.52
Frc	Origin	1	1.7	1.72268	0.0251423	0.87415	n.s.	0.01
Frc	Treatment	2	4400	2198.38	32.0852	4.85195e-13	***	21.5
Frc	Origin:Treatment	2	18	8.98255	0.131099	0.877195	n.s.	0.09
Frc	Residuals	234	16000	68.5171			?	78.4
Frc16bP	Origin	1	24000	23554.4	7.90035	0.00536123	**	3.04
Frc16bP	Treatment	2	28000	14015.5	4.70091	0.00996253	**	3.62
Frc16bP	Origin:Treatment	2	25000	12278.6	4.11836	0.0174655	*	3.17
Frc16bP	Residuals	234	700000	2981.44			?	90.16
Fructose6P	Origin	1	21000	21222.6	18.4245	2.58966e-05	***	5.58
Fructose6P	Treatment	2	72000	35848	31.1216	1.03605e-12	***	18.84
Fructose6P	Origin:Treatment	2	18000	9096.09	7.89683	0.00047999	***	4.78
Fructose6P	Residuals	234	270000	1151.87			?	70.81
Fumarate	Origin	1	1500	1487.72	1.4343	0.232276	n.s.	0.44
Fumarate	Treatment	2	66000	33240.6	32.0471	4.99914e-13	***	19.73
Fumarate	Origin:Treatment	2	26000	13165.5	12.6928	5.84263e-06	***	7.81
Fumarate	Residuals	234	240000	1037.24			?	72.02
gGC	Origin	1	8400	8444.15	11.7522	0.000719957	***	3.97
gGC	Treatment	2	35000	17618	24.52	2.2236e-10	***	16.58
gGC	Origin:Treatment	2	3600	1821.16	2.53461	0.0815059	.	1.71
gGC	Residuals	230	170000	718.517			?	77.74
Glc	Origin	1	250	249.974	2.18395	0.140801	n.s.	0.64
Glc	Treatment	2	11000	5725.64	50.0233	8.1814e-19	***	29.42
Glc	Origin:Treatment	2	440	217.599	1.9011	0.151705	n.s.	1.12
Glc	Residuals	234	27000	114.459			?	68.82
Glc16bP	Origin	1	670	667.526	5.50487	0.0197991	*	2.13
Glc16bP	Treatment	2	1400	695.397	5.73471	0.00370305	**	4.43
Glc16bP	Origin:Treatment	2	940	467.692	3.8569	0.0224899	*	2.98
Glc16bP	Residuals	234	28000	121.261			?	90.46
Gln	Origin	1	8.5	8.53289	3.334	0.0691361	.	0.64
Gln	Treatment	2	700	350.764	137.052	3.99788e-40	***	52.23
Gln	Origin:Treatment	2	34	17.1086	6.68473	0.00150233	**	2.55
Gln	Residuals	234	600	2.55936			?	44.59
Glu	Origin	1	170	169.629	57.84	6.87839e-13	***	6.24
Glu	Treatment	2	1800	877.885	299.341	3.17832e-65	***	64.61
Glu	Origin:Treatment	2	110	52.9101	18.0413	5.16612e-08	***	3.89
Glu	Residuals	234	690	2.93273			?	25.25
Glucose1P	Origin	1	53	53.4915	0.0529808	0.818156	n.s.	0.02
Glucose1P	Treatment	2	64000	32191.5	31.8842	5.68161e-13	***	20.41
Glucose1P	Origin:Treatment	2	15000	7358.07	7.28782	0.000850357	***	4.67
Glucose1P	Residuals	234	240000	1009.64			?	74.9
Glucose6P	Origin	1	270000	268541	38.0268	3.03496e-09	***	12.89
Glucose6P	Treatment	2	15000	7305.71	1.03453	0.357014	n.s.	0.7
Glucose6P	Origin:Treatment	2	150000	73795.7	10.4499	4.49825e-05	***	7.08
Glucose6P	Residuals	234	1700000	7061.89			?	79.32
Gly	Origin	1	4.3	4.25358	17.5519	3.96329e-05	***	1.4
Gly	Treatment	2	240	119.119	491.529	1.64758e-84	***	78.63
Gly	Origin:Treatment	2	3.8	1.88469	7.77697	0.000537055	***	1.24
Gly	Residuals	234	57	0.242343			?	18.72
GSH	Origin	1	4400000	4.39288e+06	68.1686	1.1953e-14	***	1.87
GSH	Treatment	2	210000000	1.04162e+08	1616.38	8.94678e-136	***	88.57
GSH	Origin:Treatment	2	7700000	3.86324e+06	59.9497	1.15341e-21	***	3.29
GSH	Residuals	229	15000000	64441.4			?	6.27
GSHox	Origin	1	110000	108025	4.75731	0.0301877	*	1.4
GSHox	Treatment	2	2300000	1.14906e+06	50.6035	6.12693e-19	***	29.74
GSHox	Origin:Treatment	2	98000	48898.4	2.15343	0.11842	n.s.	1.27
GSHox	Residuals	230	5200000	22707.2			?	67.59
GSHoxPerc	Origin	1	0.14	0.144314	0.00517945	0.94269	n.s.	0
GSHoxPerc	Treatment	2	4100	2034.18	73.0072	3.12824e-25	***	38.89
GSHoxPerc	Origin:Treatment	2	41	20.3132	0.729048	0.483489	n.s.	0.39
GSHoxPerc	Residuals	228	6400	27.8627			?	60.72
gToc	Origin	1	960	961.747	5.75419	0.0172332	*	1.82
gToc	Treatment	2	11000	5474.87	32.7565	2.86835e-13	***	20.77
gToc	Origin:Treatment	2	1700	846.622	5.06539	0.00702133	**	3.21
gToc	Residuals	234	39000	167.139			?	74.19
gTocPerc	Origin	1	9.1	9.05784	0.25265	0.615688	n.s.	0.08
gTocPerc	Treatment	2	2200	1120.85	31.2639	9.26003e-13	***	20.85
gTocPerc	Origin:Treatment	2	110	55.3021	1.54254	0.216004	n.s.	1.03
gTocPerc	Residuals	234	8400	35.8513			?	78.03
HGT	Origin	1	2.1	2.14609	0.0362786	0.849102	n.s.	0.01
HGT	Treatment	2	2000	1007.66	17.0341	1.20872e-07	***	11.38
HGT	Origin:Treatment	2	1500	745.001	12.5939	6.29409e-06	***	8.42
HGT	Residuals	240	14000	59.1558			?	80.19
His	Origin	1	0.71	0.706249	2.07831	0.150743	n.s.	0.4
His	Treatment	2	94	46.7763	137.65	3.03566e-40	***	53.46
His	Origin:Treatment	2	1.2	0.610128	1.79545	0.168333	n.s.	0.7
His	Residuals	234	80	0.339819			?	45.44
Ile	Origin	1	0.0062	0.00616426	0.0411287	0.839466	n.s.	0.01
Ile	Treatment	2	87	43.4476	289.888	4.66866e-64	***	70.86
Ile	Origin:Treatment	2	0.65	0.327351	2.18412	0.114866	n.s.	0.53
Ile	Residuals	234	35	0.149877			?	28.6
Isocitrate	Origin	1	1800000000	1.8011e+09	35.2011	1.0627e-08	***	9.25
Isocitrate	Treatment	2	4700000000	2.36886e+09	46.2974	1.14598e-17	***	24.33
Isocitrate	Origin:Treatment	2	960000000	4.79117e+08	9.36395	0.000122415	***	4.92
Isocitrate	Residuals	234	12000000000	5.11661e+07			?	61.49
Leu	Origin	1	0.8	0.79942	5.07388	0.0252165	*	0.78
Leu	Treatment	2	62	31.2007	198.029	4.68526e-51	***	60.93
Leu	Origin:Treatment	2	2.4	1.1754	7.46021	0.000723058	***	2.3
Leu	Residuals	234	37	0.157556			?	36
LT1	Origin	1	0.77	0.772881	1.39565	0.238622	n.s.	0.19
LT1	Treatment	2	240	121.914	220.15	5.02733e-55	***	61.44
LT1	Origin:Treatment	2	19	9.67333	17.4679	8.27164e-08	***	4.88
LT1	Residuals	240	130	0.553777			?	33.49
LT2	Origin	1	1.6	1.56785	3.14257	0.0775419	.	0.54
LT2	Treatment	2	150	72.9977	146.315	2.84599e-42	***	50.23
LT2	Origin:Treatment	2	23	11.6858	23.4229	5.09973e-10	***	8.04
LT2	Residuals	240	120	0.498907			?	41.19
LWC	Origin	1	370	370.735	5.72774	0.0174683	*	0.35
LWC	Treatment	2	84000	42049.4	649.649	1.40152e-97	***	79.82
LWC	Origin:Treatment	2	5400	2675.61	41.3373	3.74601e-16	***	5.08
LWC	Residuals	240	16000	64.7263			?	14.74
Lys	Origin	1	2.9	2.85921	15.814	9.31819e-05	***	2.62
Lys	Treatment	2	60	29.9285	165.531	1.59588e-45	***	54.89
Lys	Origin:Treatment	2	4	2.013	11.1337	2.4051e-05	***	3.69
Lys	Residuals	234	42	0.180803			?	38.8
Malate	Origin	1	3400000000	3.3708e+09	31.4392	5.77679e-08	***	7.4
Malate	Treatment	2	16000000000	7.9534e+09	74.1808	1.11884e-25	***	34.91
Malate	Origin:Treatment	2	1200000000	6.01887e+08	5.61376	0.00415584	**	2.64
Malate	Residuals	234	25000000000	1.07216e+08			?	55.06
Mannose6P	Origin	1	4100	4099.58	22.9627	2.9355e-06	***	7.57
Mannose6P	Treatment	2	6400	3216.41	18.0158	5.2813e-08	***	11.87
Mannose6P	Origin:Treatment	2	1900	939.437	5.26199	0.00581629	**	3.47
Mannose6P	Residuals	234	42000	178.533			?	77.1
Met	Origin	1	3200	3223.61	18.2351	2.97408e-05	***	4.76
Met	Treatment	2	27000	13297.7	75.2219	2.79204e-25	***	39.27
Met	Origin:Treatment	2	1300	656.652	3.71451	0.0260065	*	1.94
Met	Residuals	207	37000	176.78			?	54.03
Oxoglutarate	Origin	1	3900	3854.63	2.25837	0.134242	n.s.	0.7
Oxoglutarate	Treatment	2	110000	56971.3	33.3787	1.76587e-13	***	20.6
Oxoglutarate	Origin:Treatment	2	36000	17965.8	10.5259	4.19495e-05	***	6.5
Oxoglutarate	Residuals	234	400000	1706.82			?	72.21
PEP	Origin	1	24000	23901.4	14.9565	0.000142623	***	3.69
PEP	Treatment	2	210000	103337	64.6642	4.39783e-23	***	31.91
PEP	Origin:Treatment	2	43000	21629	13.5345	2.74073e-06	***	6.68
PEP	Residuals	234	370000	1598.06			?	57.73
PGA	Origin	1	850000	849399	8.33849	0.00424502	**	2.65
PGA	Treatment	2	5200000	2.57917e+06	25.3195	1.1112e-10	***	16.07
PGA	Origin:Treatment	2	2200000	1.1245e+06	11.0392	2.62199e-05	***	7.01
PGA	Residuals	234	24000000	101865			?	74.27
Phe	Origin	1	0.38	0.384953	0.632623	0.427201	n.s.	0.08
Phe	Treatment	2	340	169.95	279.292	1.02315e-62	***	70.35
Phe	Origin:Treatment	2	0.49	0.242834	0.399067	0.671401	n.s.	0.1
Phe	Residuals	234	140	0.608503			?	29.47
Pro	Origin	1	7.4	7.3942	0.0696554	0.792071	n.s.	0
Pro	Treatment	2	230000	114804	1081.49	5.99285e-119	***	90.1
Pro	Origin:Treatment	2	380	191.747	1.80631	0.166542	n.s.	0.15
Pro	Residuals	234	25000	106.154			?	9.75
QY1	Origin	1	0.0048	0.00476008	14.633	0.000166587	***	2.1
QY1	Treatment	2	0.13	0.0664278	204.206	1.59679e-52	***	58.65
QY1	Origin:Treatment	2	0.011	0.00542184	16.6673	1.66727e-07	***	4.79
QY1	Residuals	240	0.078	0.000325298			?	34.46
RubP	Origin	1	110000000	1.05696e+08	11.3127	0.000899289	***	3.39
RubP	Treatment	2	650000000	3.24502e+08	34.7315	6.19272e-14	***	20.84
RubP	Origin:Treatment	2	170000000	8.62808e+07	9.23465	0.000137992	***	5.54
RubP	Residuals	234	2200000000	9.34316e+06			?	70.22
Ser	Origin	1	1.9	1.90336	6.29952	0.0127536	*	1.38
Ser	Treatment	2	58	29.2155	96.6941	2.46621e-31	***	42.23
Ser	Origin:Treatment	2	7.3	3.66237	12.1213	9.79485e-06	***	5.29
Ser	Residuals	234	71	0.302144			?	51.1
Shikimate	Origin	1	21000	20623.6	15.4493	0.000111636	***	5.7
Shikimate	Treatment	2	26000	13004.4	9.74172	8.63282e-05	***	7.18
Shikimate	Origin:Treatment	2	3000	1516.24	1.13583	0.322919	n.s.	0.84
Shikimate	Residuals	234	310000	1334.92			?	86.28
Starch	Origin	1	87	87.0236	19.8297	1.31143e-05	***	3.4
Starch	Treatment	2	1400	680.713	155.111	1.29532e-43	***	53.23
Starch	Origin:Treatment	2	82	41.0324	9.3499	0.000124017	***	3.21
Starch	Residuals	234	1000	4.38854			?	40.15
Suc	Origin	1	2600	2572.68	9.71212	0.0020595	**	1.6
Suc	Treatment	2	89000	44388.7	167.572	6.8752e-46	***	55.25
Suc	Origin:Treatment	2	7400	3675.45	13.8752	2.02039e-06	***	4.57
Suc	Residuals	234	62000	264.893			?	38.58
Suc6P	Origin	1	760	755.92	15.9235	8.82679e-05	***	3.59
Suc6P	Treatment	2	8000	4013.1	84.5363	2.33574e-28	***	38.08
Suc6P	Origin:Treatment	2	1200	593.616	12.5046	6.92451e-06	***	5.63
Suc6P	Residuals	234	11000	47.4719			?	52.7
Succinate	Origin	1	120000	117084	18.6268	2.34713e-05	***	5.17
Succinate	Treatment	2	680000	338198	53.8038	5.96417e-20	***	29.85
Succinate	Origin:Treatment	2	1500	760.544	0.120995	0.886094	n.s.	0.07
Succinate	Residuals	234	1500000	6285.77			?	64.91
Thr	Origin	1	0.16	0.159684	3.47886	0.063409	.	0.76
Thr	Treatment	2	9.9	4.95178	107.879	6.30525e-34	***	47.42
Thr	Origin:Treatment	2	0.079	0.039253	0.855162	0.426539	n.s.	0.38
Thr	Residuals	234	11	0.0459012			?	51.43
TKW	Origin	1	510	511.593	12.5124	0.000486977	***	1.54
TKW	Treatment	2	23000	11394.9	278.695	9.44465e-63	***	68.41
TKW	Origin:Treatment	2	400	201.731	4.93388	0.00796174	**	1.21
TKW	Residuals	235	9600	40.8868			?	28.84
Toc	Origin	1	59000	58971.7	23.6066	2.16506e-06	***	5.74
Toc	Treatment	2	360000	180393	72.2118	3.75666e-25	***	35.15
Toc	Origin:Treatment	2	22000	11099	4.44297	0.0127696	*	2.16
Toc	Residuals	234	580000	2498.1			?	56.95
Tre6P	Origin	1	320	322.078	3.18519	0.0756038	.	1.17
Tre6P	Treatment	2	2200	1112.1	10.9981	2.72235e-05	***	8.1
Tre6P	Origin:Treatment	2	1200	617.887	6.11059	0.0025893	**	4.5
Tre6P	Residuals	234	24000	101.117			?	86.22
TrioseP	Origin	1	2300	2277.08	25.2441	1.00303e-06	***	8.02
TrioseP	Treatment	2	3700	1842.76	20.4291	6.64542e-09	***	12.98
TrioseP	Origin:Treatment	2	1300	667.021	7.3947	0.000768997	***	4.7
TrioseP	Residuals	234	21000	90.2025			?	74.31
Tyr	Origin	1	0.48	0.479231	4.56973	0.0335785	*	0.7
Tyr	Treatment	2	43	21.6296	206.25	2.30012e-52	***	62.76
Tyr	Origin:Treatment	2	0.65	0.325174	3.10071	0.0468719	*	0.94
Tyr	Residuals	234	25	0.104871			?	35.6
UDP	Origin	1	120	116.381	1.46063	0.228049	n.s.	0.46
UDP	Treatment	2	4700	2352.58	29.5258	3.67947e-12	***	18.65
UDP	Origin:Treatment	2	1800	883.903	11.0934	2.49536e-05	***	7.01
UDP	Residuals	234	19000	79.6786			?	73.89
UDPglucose	Origin	1	6900	6936.93	5.72993	0.0174669	*	1.89
UDPglucose	Treatment	2	61000	30299.7	25.0277	1.41288e-10	***	16.51
UDPglucose	Origin:Treatment	2	16000	8158.27	6.73876	0.00142749	**	4.44
UDPglucose	Residuals	234	280000	1210.65			?	77.16
Val	Origin	1	0.036	0.0363716	0.062374	0.803001	n.s.	0.01
Val	Treatment	2	420	207.504	355.85	1.08418e-71	***	74.93
Val	Origin:Treatment	2	2.4	1.19402	2.04763	0.131346	n.s.	0.43
Val	Residuals	234	140	0.583121			?	24.64
YBM	Origin	1	21	21.101	29.1777	1.588e-07	***	2.45
YBM	Treatment	2	640	317.66	439.249	6.15342e-81	***	73.81
YBM	Origin:Treatment	2	31	15.3806	21.2678	3.13732e-09	***	3.57
YBM	Residuals	240	170	0.723188			?	20.16
YGR	Origin	1	0.15	0.14709	0.700646	0.403399	n.s.	0.09
YGR	Treatment	2	97	48.4859	230.957	1.17856e-56	***	58.14
YGR	Origin:Treatment	2	19	9.64999	45.9666	1.25683e-17	***	11.57
YGR	Residuals	240	50	0.209935			?	30.21
YST	Origin	1	16	15.6618	24.3675	1.49038e-06	***	4.42
YST	Treatment	2	150	77.4152	120.447	6.01743e-37	***	43.65
YST	Origin:Treatment	2	30	14.97	23.2911	5.6942e-10	***	8.44
YST	Residuals	240	150	0.642732			?	43.49

## Sheet: Anova SS Type 3, all conditions
Trait	term	sumsq	df	statistic	p.value	signif	varprop
ADP	Origin	15000	1	7.09257	0.00827799	**	2.5
ADP	Treatment	77000	2	17.9656	5.51633e-08	***	12.64
ADP	Origin:Treatment	15000	2	3.61612	0.0284	*	2.54
ADP	Residuals	500000	234			?	82.32
ADPglucose	Origin	56	1	1.71439	0.191702	n.s.	0.69
ADPglucose	Treatment	400	2	6.14744	0.0025002	**	4.92
ADPglucose	Origin:Treatment	59	2	0.905481	0.405759	n.s.	0.72
ADPglucose	Residuals	7600	234			?	93.67
Ala	Origin	10	1	20.0862	1.15903e-05	***	3.32
Ala	Treatment	170	2	172.709	8.47555e-47	***	57.05
Ala	Origin:Treatment	3	2	2.99221	0.0520999	.	0.99
Ala	Residuals	120	234			?	38.65
AMP	Origin	6200	1	5.21685	0.0232658	*	1.76
AMP	Treatment	32000	2	13.4556	2.94166e-06	***	9.06
AMP	Origin:Treatment	37000	2	15.3808	5.29949e-07	***	10.36
AMP	Residuals	280000	234			?	78.82
Arg	Origin	89000000	1	96.4795	2.74297e-19	***	17.01
Arg	Treatment	110000000	2	59.5362	1.25374e-21	***	21
Arg	Origin:Treatment	110000000	2	58.7704	2.08491e-21	***	20.73
Arg	Residuals	220000000	234			?	41.26
Asn	Origin	11000000	1	29.8096	1.21387e-07	***	8.05
Asn	Treatment	21000000	2	29.0773	5.26712e-12	***	15.7
Asn	Origin:Treatment	18000000	2	24.2604	2.66286e-10	***	13.1
Asn	Residuals	85000000	234			?	63.16
Asp	Origin	30	1	51.4253	9.6975e-12	***	9.83
Asp	Treatment	130	2	106.235	1.48779e-33	***	40.6
Asp	Origin:Treatment	15	2	12.7374	5.61206e-06	***	4.87
Asp	Residuals	140	234			?	44.71
aToc	Origin	3400	1	2.17198	0.141889	n.s.	0.59
aToc	Treatment	200000	2	61.8446	2.74211e-22	***	33.78
aToc	Origin:Treatment	9900	2	3.13524	0.0453218	*	1.71
aToc	Residuals	370000	234			?	63.91
aTocPerc	Origin	0.067	1	0.00187018	0.965543	n.s.	0
aTocPerc	Treatment	1500	2	20.6819	5.35976e-09	***	14.86
aTocPerc	Origin:Treatment	110	2	1.53127	0.218421	n.s.	1.1
aTocPerc	Residuals	8400	234			?	84.04
ATP	Origin	4600	1	0.371837	0.542596	n.s.	0.11
ATP	Treatment	1200000	2	47.7773	3.98794e-18	***	28.69
ATP	Origin:Treatment	39000	2	1.58695	0.206741	n.s.	0.95
ATP	Residuals	2900000	234			?	70.25
Citrate	Origin	25000000	1	1.05984	0.304315	n.s.	0.41
Citrate	Treatment	500000000	2	10.8038	3.25189e-05	***	8.41
Citrate	Origin:Treatment	8100000	2	0.174117	0.840308	n.s.	0.14
Citrate	Residuals	5400000000	234			?	91.05
Cys	Origin	800	1	0.361939	0.548024	n.s.	0.14
Cys	Treatment	54000	2	12.3411	8.10717e-06	***	9.67
Cys	Origin:Treatment	710	2	0.161175	0.851239	n.s.	0.13
Cys	Residuals	510000	230			?	90.07
Erythrose4P	Origin	2600	1	10.4312	0.0014169	**	4.02
Erythrose4P	Treatment	720	2	1.47146	0.231708	n.s.	1.13
Erythrose4P	Origin:Treatment	3000	2	6.06039	0.00271586	**	4.67
Erythrose4P	Residuals	57000	234			?	90.18
Frc	Origin	14	1	0.210589	0.646732	n.s.	0.08
Frc	Treatment	2700	2	19.4985	1.47157e-08	***	14.26
Frc	Origin:Treatment	18	2	0.131099	0.877195	n.s.	0.1
Frc	Residuals	16000	234			?	85.57
Frc16bP	Origin	5900	1	1.98342	0.160358	n.s.	0.8
Frc16bP	Treatment	8400	2	1.41483	0.245038	n.s.	1.15
Frc16bP	Origin:Treatment	25000	2	4.11836	0.0174655	*	3.33
Frc16bP	Residuals	700000	234			?	94.72
Fructose6P	Origin	33000	1	28.7964	1.93167e-07	***	8.44
Fructose6P	Treatment	72000	2	31.287	9.09258e-13	***	18.34
Fructose6P	Origin:Treatment	18000	2	7.89683	0.00047999	***	4.63
Fructose6P	Residuals	270000	234			?	68.59
Fumarate	Origin	4900	1	4.69117	0.0313285	*	1.42
Fumarate	Treatment	69000	2	33.0622	2.25944e-13	***	20.03
Fumarate	Origin:Treatment	26000	2	12.6928	5.84263e-06	***	7.69
Fumarate	Residuals	240000	234			?	70.87
gGC	Origin	490	1	0.684863	0.408775	n.s.	0.24
gGC	Treatment	32000	2	22.3812	1.31401e-09	***	15.96
gGC	Origin:Treatment	3600	2	2.53461	0.0815059	.	1.81
gGC	Residuals	170000	230			?	81.99
Glc	Origin	47	1	0.409186	0.523009	n.s.	0.14
Glc	Treatment	7100	2	31.1463	1.01608e-12	***	20.73
Glc	Origin:Treatment	440	2	1.9011	0.151705	n.s.	1.27
Glc	Residuals	27000	234			?	77.87
Glc16bP	Origin	350	1	2.84911	0.092757	.	1.09
Glc16bP	Treatment	2100	2	8.79183	0.000208166	***	6.71
Glc16bP	Origin:Treatment	940	2	3.8569	0.0224899	*	2.94
Glc16bP	Residuals	28000	234			?	89.26
Gln	Origin	0.73	1	0.284013	0.594589	n.s.	0.08
Gln	Treatment	270	2	51.8272	2.32795e-19	***	29.51
Gln	Origin:Treatment	34	2	6.68473	0.00150233	**	3.81
Gln	Residuals	600	234			?	66.61
Glu	Origin	250	1	84.451	2.19988e-17	***	9.99
Glu	Treatment	1400	2	245.405	3.56445e-58	***	58.06
Glu	Origin:Treatment	110	2	18.0413	5.16612e-08	***	4.27
Glu	Residuals	690	234			?	27.68
Glucose1P	Origin	2000	1	1.98084	0.160629	n.s.	0.75
Glucose1P	Treatment	13000	2	6.37207	0.0020201	**	4.84
Glucose1P	Origin:Treatment	15000	2	7.28782	0.000850357	***	5.54
Glucose1P	Residuals	240000	234			?	88.87
Glucose6P	Origin	170000	1	24.4914	1.42739e-06	***	8.57
Glucose6P	Treatment	46000	2	3.23618	0.0410802	*	2.26
Glucose6P	Origin:Treatment	150000	2	10.4499	4.49825e-05	***	7.31
Glucose6P	Residuals	1700000	234			?	81.86
Gly	Origin	0.00067	1	0.00274625	0.958251	n.s.	0
Gly	Treatment	140	2	288.912	6.18386e-64	***	69.84
Gly	Origin:Treatment	3.8	2	7.77697	0.000537055	***	1.88
Gly	Residuals	57	234			?	28.28
GSH	Origin	12000000	1	181.702	7.05791e-31	***	5.96
GSH	Treatment	160000000	2	1259.06	2.81555e-124	***	82.6
GSH	Origin:Treatment	7700000	2	59.9497	1.15341e-21	***	3.93
GSH	Residuals	15000000	229			?	7.51
GSHox	Origin	160000	1	7.06356	0.00841855	**	2.37
GSHox	Treatment	1300000	2	28.2605	1.061e-11	***	18.97
GSHox	Origin:Treatment	98000	2	2.15343	0.11842	n.s.	1.45
GSHox	Residuals	5200000	230			?	77.21
GSHoxPerc	Origin	0.31	1	0.0112952	0.915455	n.s.	0
GSHoxPerc	Treatment	2700	2	48.7161	2.42138e-18	***	29.8
GSHoxPerc	Origin:Treatment	41	2	0.729048	0.483489	n.s.	0.45
GSHoxPerc	Residuals	6400	228			?	69.75
gToc	Origin	0.001	1	6.20297e-06	0.998015	n.s.	0
gToc	Treatment	11000	2	33.2536	1.94636e-13	***	21.41
gToc	Origin:Treatment	1700	2	5.06539	0.00702133	**	3.26
gToc	Residuals	39000	234			?	75.33
gTocPerc	Origin	0.22	1	0.00613213	0.93765	n.s.	0
gTocPerc	Treatment	1500	2	20.4913	6.30299e-09	***	14.74
gTocPerc	Origin:Treatment	110	2	1.54254	0.216004	n.s.	1.11
gTocPerc	Residuals	8400	234			?	84.15
HGT	Origin	1000	1	17.3525	4.33409e-05	***	5.1
HGT	Treatment	3400	2	28.7047	6.64962e-12	***	16.89
HGT	Origin:Treatment	1500	2	12.5939	6.29409e-06	***	7.41
HGT	Residuals	14000	240			?	70.6
His	Origin	0.035	1	0.103392	0.748084	n.s.	0.03
His	Treatment	44	2	65.457	2.64214e-23	***	35.52
His	Origin:Treatment	1.2	2	1.79545	0.168333	n.s.	0.97
His	Residuals	80	234			?	63.48
Ile	Origin	0.00042	1	0.00280114	0.957836	n.s.	0
Ile	Treatment	45	2	149.812	1.2935e-42	***	55.69
Ile	Origin:Treatment	0.65	2	2.18412	0.114866	n.s.	0.81
Ile	Residuals	35	234			?	43.49
Isocitrate	Origin	45000000	1	0.875759	0.350331	n.s.	0.25
Isocitrate	Treatment	5000000000	2	48.666	2.12533e-18	***	27.74
Isocitrate	Origin:Treatment	960000000	2	9.36395	0.000122415	***	5.34
Isocitrate	Residuals	12000000000	234			?	66.68
Leu	Origin	0.043	1	0.269865	0.603914	n.s.	0.06
Leu	Treatment	27	2	86.1278	9.30525e-29	***	40.87
Leu	Origin:Treatment	2.4	2	7.46021	0.000723058	***	3.54
Leu	Residuals	37	234			?	55.52
LT1	Origin	0.1	1	0.188411	0.664632	n.s.	0.04
LT1	Treatment	90	2	81.2559	1.12698e-27	***	37.13
LT1	Origin:Treatment	19	2	17.4679	8.27164e-08	***	7.98
LT1	Residuals	130	240			?	54.84
LT2	Origin	0.01	1	0.0207525	0.885576	n.s.	0.01
LT2	Treatment	44	2	44.3159	4.17048e-17	***	23.6
LT2	Origin:Treatment	23	2	23.4229	5.09973e-10	***	12.48
LT2	Residuals	120	240			?	63.92
LWC	Origin	4400	1	67.2764	1.43509e-14	***	7.11
LWC	Treatment	36000	2	278.397	2.90909e-63	***	58.81
LWC	Origin:Treatment	5400	2	41.3373	3.74601e-16	***	8.73
LWC	Residuals	16000	240			?	25.35
Lys	Origin	0.028	1	0.154367	0.694754	n.s.	0.04
Lys	Treatment	21	2	58.6201	2.30447e-21	***	31.38
Lys	Origin:Treatment	4	2	11.1337	2.4051e-05	***	5.96
Lys	Residuals	42	234			?	62.62
Malate	Origin	600000000	1	5.60553	0.0187183	*	1.73
Malate	Treatment	7900000000	2	37.0175	1.07657e-14	***	22.79
Malate	Origin:Treatment	1200000000	2	5.61376	0.00415584	**	3.46
Malate	Residuals	25000000000	234			?	72.03
Mannose6P	Origin	3400	1	18.8415	2.11494e-05	***	6.4
Mannose6P	Treatment	5600	2	15.5542	4.54681e-07	***	10.56
Mannose6P	Origin:Treatment	1900	2	5.26199	0.00581629	**	3.57
Mannose6P	Residuals	42000	234			?	79.46
Met	Origin	0.31	1	0.00175399	0.966634	n.s.	0
Met	Treatment	24000	2	69.0252	1.07667e-23	***	39.17
Met	Origin:Treatment	1300	2	3.71451	0.0260065	*	2.11
Met	Residuals	37000	207			?	58.73
Oxoglutarate	Origin	7400	1	4.31013	0.0389783	*	1.59
Oxoglutarate	Treatment	21000	2	6.26408	0.00223806	**	4.61
Oxoglutarate	Origin:Treatment	36000	2	10.5259	4.19495e-05	***	7.74
Oxoglutarate	Residuals	400000	234			?	86.06
PEP	Origin	66000	1	41.2788	7.30908e-10	***	9.36
PEP	Treatment	220000	2	69.3816	2.19072e-24	***	31.46
PEP	Origin:Treatment	43000	2	13.5345	2.74073e-06	***	6.14
PEP	Residuals	370000	234			?	53.05
PGA	Origin	2600000	1	25.3365	9.60583e-07	***	7.54
PGA	Treatment	5600000	2	27.3761	2.07394e-11	***	16.29
PGA	Origin:Treatment	2200000	2	11.0392	2.62199e-05	***	6.57
PGA	Residuals	24000000	234			?	69.61
Phe	Origin	0.011	1	0.0181669	0.892898	n.s.	0
Phe	Treatment	210	2	170.621	1.97568e-46	***	59.24
Phe	Origin:Treatment	0.49	2	0.399067	0.671401	n.s.	0.14
Phe	Residuals	140	234			?	40.62
Pro	Origin	22	1	0.20394	0.651978	n.s.	0.01
Pro	Treatment	120000	2	582.052	1.47958e-91	***	83.04
Pro	Origin:Treatment	380	2	1.80631	0.166542	n.s.	0.26
Pro	Residuals	25000	234			?	16.69
QY1	Origin	3.8e-06	1	0.0115982	0.914328	n.s.	0
QY1	Treatment	0.098	2	150.445	4.48949e-43	***	52.4
QY1	Origin:Treatment	0.011	2	16.6673	1.66727e-07	***	5.81
QY1	Residuals	0.078	240			?	41.79
RubP	Origin	100000000	1	10.6949	0.00123618	**	3.88
RubP	Treatment	120000000	2	6.23738	0.00229549	**	4.53
RubP	Origin:Treatment	170000000	2	9.23465	0.000137992	***	6.7
RubP	Residuals	2200000000	234			?	84.89
Ser	Origin	9.3	1	30.8069	7.70064e-08	***	6.62
Ser	Treatment	53	2	88.1735	2.88105e-29	***	37.89
Ser	Origin:Treatment	7.3	2	12.1213	9.79485e-06	***	5.21
Ser	Residuals	71	234			?	50.28
Shikimate	Origin	14000	1	10.6259	0.00128106	**	4.05
Shikimate	Treatment	20000	2	7.61796	0.000623461	***	5.81
Shikimate	Origin:Treatment	3000	2	1.13583	0.322919	n.s.	0.87
Shikimate	Residuals	310000	234			?	89.27
Starch	Origin	1.8	1	0.407647	0.523791	n.s.	0.08
Starch	Treatment	1100	2	120.398	1.11407e-36	***	48.75
Starch	Origin:Treatment	82	2	9.3499	0.000124017	***	3.79
Starch	Residuals	1000	234			?	47.38
Suc	Origin	78	1	0.293317	0.588618	n.s.	0.05
Suc	Treatment	79000	2	148.769	2.0448e-42	***	53.17
Suc	Origin:Treatment	7400	2	13.8752	2.02039e-06	***	4.96
Suc	Residuals	62000	234			?	41.82
Suc6P	Origin	140	1	2.94542	0.0874446	.	0.89
Suc6P	Treatment	3300	2	35.1708	4.41555e-14	***	21.17
Suc6P	Origin:Treatment	1200	2	12.5046	6.92451e-06	***	7.53
Suc6P	Residuals	11000	234			?	70.42
Succinate	Origin	43000	1	6.88593	0.00925936	**	2.29
Succinate	Treatment	370000	2	29.7498	3.07726e-12	***	19.79
Succinate	Origin:Treatment	1500	2	0.120995	0.886094	n.s.	0.08
Succinate	Residuals	1500000	234			?	77.84
Thr	Origin	0.085	1	1.84358	0.17584	n.s.	0.5
Thr	Treatment	5.9	2	64.5346	4.78083e-23	***	35.2
Thr	Origin:Treatment	0.079	2	0.855162	0.426539	n.s.	0.47
Thr	Residuals	11	234			?	63.83
TKW	Origin	210	1	5.19041	0.0236104	*	0.88
TKW	Treatment	14000	2	169.438	2.75046e-46	***	57.54
TKW	Origin:Treatment	400	2	4.93388	0.00796174	**	1.68
TKW	Residuals	9600	235			?	39.9
Toc	Origin	3500	1	1.38126	0.241081	n.s.	0.38
Toc	Treatment	300000	2	61.0002	4.77049e-22	***	33.31
Toc	Origin:Treatment	22000	2	4.44297	0.0127696	*	2.43
Toc	Residuals	580000	234			?	63.89
Tre6P	Origin	6.5	1	0.0639413	0.800594	n.s.	0.02
Tre6P	Treatment	1700	2	8.43547	0.000290112	***	6.41
Tre6P	Origin:Treatment	1200	2	6.11059	0.0025893	**	4.64
Tre6P	Residuals	24000	234			?	88.92
TrioseP	Origin	2700	1	29.7818	1.22942e-07	***	9.27
TrioseP	Treatment	3800	2	21.3239	3.11002e-09	***	13.28
TrioseP	Origin:Treatment	1300	2	7.3947	0.000768997	***	4.6
TrioseP	Residuals	21000	234			?	72.85
Tyr	Origin	0.0041	1	0.0389872	0.843645	n.s.	0.01
Tyr	Treatment	20	2	94.8413	6.83132e-31	***	44.12
Tyr	Origin:Treatment	0.65	2	3.10071	0.0468719	*	1.44
Tyr	Residuals	25	234			?	54.43
UDP	Origin	1100	1	13.1899	0.000345814	***	4.65
UDP	Treatment	1100	2	7.02696	0.00108733	**	4.96
UDP	Origin:Treatment	1800	2	11.0934	2.49536e-05	***	7.83
UDP	Residuals	19000	234			?	82.56
UDPglucose	Origin	440	1	0.363212	0.547311	n.s.	0.13
UDPglucose	Treatment	34000	2	14.056	1.71899e-06	***	10.19
UDPglucose	Origin:Treatment	16000	2	6.73876	0.00142749	**	4.88
UDPglucose	Residuals	280000	234			?	84.8
Val	Origin	0.018	1	0.0314711	0.859347	n.s.	0.01
Val	Treatment	220	2	185.913	4.60896e-49	***	60.96
Val	Origin:Treatment	2.4	2	2.04763	0.131346	n.s.	0.67
Val	Residuals	140	234			?	38.36
YBM	Origin	16	1	22.7598	3.18883e-06	***	2.71
YBM	Treatment	390	2	267.703	7.61767e-62	***	63.69
YBM	Origin:Treatment	31	2	21.2678	3.13732e-09	***	5.06
YBM	Residuals	170	240			?	28.55
YGR	Origin	9.7	1	46.3017	8.02837e-11	***	5.3
YGR	Treatment	100	2	247.778	4.28069e-59	***	56.71
YGR	Origin:Treatment	19	2	45.9666	1.25683e-17	***	10.52
YGR	Residuals	50	240			?	27.47
YST	Origin	1.4	1	2.22184	0.137384	n.s.	0.64
YST	Treatment	36	2	28.2666	9.47474e-12	***	16.37
YST	Origin:Treatment	30	2	23.2911	5.6942e-10	***	13.49
YST	Residuals	150	240			?	69.5

## Sheet: Anova SS Type 1 (d vs. con)
Trait	term	df	sumsq	meansq	statistic	p.value	signif	varprop
ADP	Origin	1	27000	27055.3	19.0593	2.29788e-05	***	10.65
ADP	Treatment	1	5500	5544	3.90551	0.0498913	*	2.18
ADP	Origin:Treatment	1	53	53.2219	0.0374925	0.846718	n.s.	0.02
ADP	Residuals	156	220000	1419.53			?	87.15
ADPglucose	Origin	1	320	321.746	9.14612	0.0029153	**	5.35
ADPglucose	Treatment	1	150	154.211	4.3837	0.0379016	*	2.56
ADPglucose	Origin:Treatment	1	55	55.1738	1.5684	0.212314	n.s.	0.92
ADPglucose	Residuals	156	5500	35.1784			?	91.18
Ala	Origin	1	7.8	7.78968	39.9616	2.59526e-09	***	6.01
Ala	Treatment	1	89	89.0663	456.917	3.26547e-48	***	68.72
Ala	Origin:Treatment	1	2.3	2.33397	11.9734	0.000696161	***	1.8
Ala	Residuals	156	30	0.194929			?	23.46
AMP	Origin	1	32000	31708.8	25.6394	1.14763e-06	***	12.37
AMP	Treatment	1	27000	27370.4	22.1313	5.57081e-06	***	10.67
AMP	Origin:Treatment	1	4400	4389.38	3.54919	0.0614351	.	1.71
AMP	Residuals	156	190000	1236.73			?	75.25
Arg	Origin	1	79000000	7.8641e+07	140.968	1.43178e-23	***	32.35
Arg	Treatment	1	59000000	5.88755e+07	105.537	3.11807e-19	***	24.22
Arg	Origin:Treatment	1	19000000	1.85284e+07	33.2131	4.28492e-08	***	7.62
Arg	Residuals	156	87000000	557865			?	35.8
Asn	Origin	1	2300000	2.34609e+06	5.30945	0.0225293	*	2.68
Asn	Treatment	1	6500000	6.48906e+06	14.6854	0.00018377	***	7.42
Asn	Origin:Treatment	1	9700000	9.66863e+06	21.8811	6.24475e-06	***	11.06
Asn	Residuals	156	69000000	441870			?	78.84
Asp	Origin	1	17	17.1445	44.3077	4.5123e-10	***	7.53
Asp	Treatment	1	140	138.267	357.333	3.42555e-42	***	60.7
Asp	Origin:Treatment	1	12	12.0288	31.0869	1.06146e-07	***	5.28
Asp	Residuals	156	60	0.386942			?	26.5
aToc	Origin	1	13000	12553.8	20.1763	1.36744e-05	***	11.07
aToc	Treatment	1	2900	2898.69	4.65874	0.0324252	*	2.56
aToc	Origin:Treatment	1	870	870.246	1.39865	0.238749	n.s.	0.77
aToc	Residuals	156	97000	622.205			?	85.6
aTocPerc	Origin	1	9	8.97704	0.259545	0.611153	n.s.	0.13
aTocPerc	Treatment	1	1600	1578.73	45.6445	2.65662e-10	***	22.57
aTocPerc	Origin:Treatment	1	11	10.6617	0.308251	0.579551	n.s.	0.15
aTocPerc	Residuals	156	5400	34.5876			?	77.15
ATP	Origin	1	6600	6630.23	1.24237	0.266729	n.s.	0.75
ATP	Treatment	1	9700	9716.31	1.82064	0.179192	n.s.	1.1
ATP	Origin:Treatment	1	33000	32716.4	6.13039	0.014356	*	3.71
ATP	Residuals	156	830000	5336.75			?	94.43
Citrate	Origin	1	33000000	3.34659e+07	1.74007	0.189063	n.s.	1.03
Citrate	Treatment	1	210000000	2.08446e+08	10.8383	0.00122983	**	6.43
Citrate	Origin:Treatment	1	2000000	1.98181e+06	0.103045	0.748635	n.s.	0.06
Citrate	Residuals	156	3000000000	1.92324e+07			?	92.48
Cys	Origin	1	830	825.422	0.580607	0.44724	n.s.	0.37
Cys	Treatment	1	4900	4921.14	3.46155	0.0647182	.	2.19
Cys	Origin:Treatment	1	130	125.475	0.0882597	0.766802	n.s.	0.06
Cys	Residuals	154	220000	1421.65			?	97.39
Erythrose4P	Origin	1	7300	7252.1	28.0443	3.97053e-07	***	14.8
Erythrose4P	Treatment	1	1200	1170.66	4.52701	0.0349356	*	2.39
Erythrose4P	Origin:Treatment	1	220	224.441	0.867927	0.352969	n.s.	0.46
Erythrose4P	Residuals	156	40000	258.595			?	82.35
Frc	Origin	1	0.32	0.316687	0.0160698	0.899288	n.s.	0.01
Frc	Treatment	1	1900	1867.07	94.7418	8.6227e-18	***	37.65
Frc	Origin:Treatment	1	18	17.6961	0.897964	0.344794	n.s.	0.36
Frc	Residuals	156	3100	19.7069			?	61.99
Frc16bP	Origin	1	39000	38883.5	10.6673	0.00134076	**	6.04
Frc16bP	Treatment	1	28000	27873.6	7.64683	0.00637356	**	4.33
Frc16bP	Origin:Treatment	1	8700	8708.29	2.38903	0.124216	n.s.	1.35
Frc16bP	Residuals	156	570000	3645.12			?	88.28
Fructose6P	Origin	1	34000	34231.6	22.3336	5.08043e-06	***	9.84
Fructose6P	Treatment	1	70000	69996.6	45.6676	2.63244e-10	***	20.12
Fructose6P	Origin:Treatment	1	4600	4583.74	2.99055	0.0857298	.	1.32
Fructose6P	Residuals	156	240000	1532.74			?	68.72
Fumarate	Origin	1	3600	3604.93	4.963	0.027326	*	2.33
Fumarate	Treatment	1	36000	36288.2	49.9589	4.93057e-11	***	23.43
Fumarate	Origin:Treatment	1	1700	1701.82	2.34293	0.127878	n.s.	1.1
Fumarate	Residuals	156	110000	726.36			?	73.15
gGC	Origin	1	1700	1746.24	6.90804	0.00944991	**	3.56
gGC	Treatment	1	8300	8300	32.8343	5.12584e-08	***	16.91
gGC	Origin:Treatment	1	120	116.137	0.459433	0.498906	n.s.	0.24
gGC	Residuals	154	39000	252.784			?	79.3
Glc	Origin	1	1.2	1.15744	0.0104863	0.918568	n.s.	0
Glc	Treatment	1	11000	11071.2	100.304	1.53122e-18	***	39.06
Glc	Origin:Treatment	1	51	50.5679	0.458141	0.499496	n.s.	0.18
Glc	Residuals	156	17000	110.376			?	60.75
Glc16bP	Origin	1	1400	1398.16	9.25584	0.00275499	**	5.56
Glc16bP	Treatment	1	56	56.3901	0.373305	0.542098	n.s.	0.22
Glc16bP	Origin:Treatment	1	140	135.151	0.894702	0.345669	n.s.	0.54
Glc16bP	Residuals	156	24000	151.057			?	93.68
Gln	Origin	1	1	1.02696	2.34721	0.127533	n.s.	1.08
Gln	Treatment	1	25	25.4456	58.1579	2.22389e-12	***	26.84
Gln	Origin:Treatment	1	0.068	0.0676438	0.154605	0.694709	n.s.	0.07
Gln	Residuals	156	68	0.437525			?	72
Glu	Origin	1	130	133.404	54.7274	8.00594e-12	***	5.96
Glu	Treatment	1	1600	1623.27	665.926	3.60185e-58	***	72.5
Glu	Origin:Treatment	1	100	102.116	41.8921	1.18696e-09	***	4.56
Glu	Residuals	156	380	2.43761			?	16.98
Glucose1P	Origin	1	4100	4098.59	8.37958	0.00433886	**	5.09
Glucose1P	Treatment	1	82	82.305	0.168273	0.682214	n.s.	0.1
Glucose1P	Origin:Treatment	1	2.1	2.11292	0.00431987	0.94768	n.s.	0
Glucose1P	Residuals	156	76000	489.116			?	94.8
Glucose6P	Origin	1	410000	411613	47.7762	1.15036e-10	***	23.23
Glucose6P	Treatment	1	13000	12820.9	1.48813	0.224348	n.s.	0.72
Glucose6P	Origin:Treatment	1	3700	3713.92	0.431078	0.512428	n.s.	0.21
Glucose6P	Residuals	156	1300000	8615.43			?	75.84
Gly	Origin	1	3.8	3.84522	78.1525	1.90743e-15	***	10.83
Gly	Treatment	1	20	20.4114	414.852	8.46922e-46	***	57.49
Gly	Origin:Treatment	1	3.6	3.57423	72.6446	1.25055e-14	***	10.07
Gly	Residuals	156	7.7	0.0492015			?	21.62
GSH	Origin	1	6200000	6.18807e+06	64.1574	2.70914e-13	***	3.41
GSH	Treatment	1	160000000	1.55031e+08	1607.35	4.6655e-83	***	85.31
GSH	Origin:Treatment	1	5700000	5.74271e+06	59.54	1.43868e-12	***	3.16
GSH	Residuals	153	15000000	96451.4			?	8.12
GSHox	Origin	1	180000	184986	7.57859	0.00661687	**	3.06
GSHox	Treatment	1	2100000	2.08399e+06	85.3778	1.88839e-16	***	34.46
GSHox	Origin:Treatment	1	19000	18959	0.776722	0.379519	n.s.	0.31
GSHox	Residuals	154	3800000	24409.1			?	62.16
GSHoxPerc	Origin	1	7	6.98222	0.191048	0.662666	n.s.	0.09
GSHoxPerc	Treatment	1	2500	2458.23	67.2623	9.2811e-14	***	30.61
GSHoxPerc	Origin:Treatment	1	11	11.457	0.313487	0.576373	n.s.	0.14
GSHoxPerc	Residuals	152	5600	36.5469			?	69.16
gToc	Origin	1	3	2.96095	0.209003	0.648186	n.s.	0.1
gToc	Treatment	1	890	893.546	63.0722	3.68476e-13	***	28.75
gToc	Origin:Treatment	1	1.8	1.83271	0.129364	0.719578	n.s.	0.06
gToc	Residuals	156	2200	14.167			?	71.1
gTocPerc	Origin	1	9.9	9.92757	0.287104	0.592845	n.s.	0.14
gTocPerc	Treatment	1	1600	1551.89	44.8806	3.5941e-10	***	22.28
gTocPerc	Origin:Treatment	1	9.7	9.72221	0.281165	0.596692	n.s.	0.14
gTocPerc	Residuals	156	5400	34.5783			?	77.44
HGT	Origin	1	90	89.5735	1.51787	0.21975	n.s.	0.7
HGT	Treatment	1	2000	2014.42	34.1354	2.79311e-08	***	15.7
HGT	Origin:Treatment	1	1300	1284.91	21.7735	6.44586e-06	***	10.01
HGT	Residuals	160	9400	59.0127			?	73.59
His	Origin	1	0.0021	0.00207494	0.0972982	0.755513	n.s.	0.02
His	Treatment	1	6	5.95549	279.265	1.38191e-36	***	63.91
His	Origin:Treatment	1	0.034	0.0342028	1.60384	0.207248	n.s.	0.37
His	Residuals	156	3.3	0.0213256			?	35.7
Ile	Origin	1	0.14	0.137539	7.10519	0.00849523	**	0.98
Ile	Treatment	1	11	10.8125	558.569	2.02143e-53	***	76.7
Ile	Origin:Treatment	1	0.13	0.127983	6.61153	0.0110665	*	0.91
Ile	Residuals	156	3	0.0193576			?	21.42
Isocitrate	Origin	1	300000000	3.01496e+08	9.14794	0.00291256	**	5.23
Isocitrate	Treatment	1	250000000	2.52459e+08	7.66006	0.00632923	**	4.38
Isocitrate	Origin:Treatment	1	70000000	6.96429e+07	2.11309	0.148053	n.s.	1.21
Isocitrate	Residuals	156	5100000000	3.29578e+07			?	89.18
Leu	Origin	1	0.02	0.019655	0.659394	0.418011	n.s.	0.14
Leu	Treatment	1	8.9	8.92635	299.465	3.96794e-38	***	64.92
Leu	Origin:Treatment	1	0.15	0.154056	5.16833	0.0243668	*	1.12
Leu	Residuals	156	4.7	0.0298077			?	33.82
LT1	Origin	1	8.1	8.11621	16.4575	7.75744e-05	***	2.79
LT1	Treatment	1	200	197.992	401.475	1.79533e-45	***	68.1
LT1	Origin:Treatment	1	5.7	5.72208	11.6028	0.000832798	***	1.97
LT1	Residuals	160	79	0.493163			?	27.14
LT2	Origin	1	9.6	9.57698	17.9842	3.75646e-05	***	4.01
LT2	Treatment	1	130	133.856	251.362	1.24787e-34	***	55.98
LT2	Origin:Treatment	1	10	10.4883	19.6956	1.6839e-05	***	4.39
LT2	Residuals	160	85	0.532522			?	35.63
LWC	Origin	1	430	427.479	5.82709	0.0169101	*	0.9
LWC	Treatment	1	30000	30137.4	410.811	4.78398e-46	***	63.34
LWC	Origin:Treatment	1	5300	5277.59	71.9402	1.40327e-14	***	11.09
LWC	Residuals	160	12000	73.3607			?	24.67
Lys	Origin	1	0.045	0.0449842	2.54997	0.11232	n.s.	0.63
Lys	Treatment	1	4.3	4.30424	243.99	1.03324e-33	***	60.61
Lys	Origin:Treatment	1	6.5e-05	6.53857e-05	0.00370644	0.951532	n.s.	0
Lys	Residuals	156	2.8	0.0176411			?	38.75
Malate	Origin	1	3700000000	3.68725e+09	37.2061	8.04668e-09	***	17.26
Malate	Treatment	1	1500000000	1.53375e+09	15.4763	0.000125445	***	7.18
Malate	Origin:Treatment	1	690000000	6.8676e+08	6.92974	0.0093296	**	3.21
Malate	Residuals	156	15000000000	9.91033e+07			?	72.35
Mannose6P	Origin	1	5900	5905.55	30.3291	1.47086e-07	***	13.92
Mannose6P	Treatment	1	6100	6143.59	31.5516	8.69687e-08	***	14.48
Mannose6P	Origin:Treatment	1	12	11.663	0.0598977	0.806979	n.s.	0.03
Mannose6P	Residuals	156	30000	194.716			?	71.58
Met	Origin	1	130	129.566	3.04489	0.0829606	.	1.15
Met	Treatment	1	4400	4414.44	103.742	5.3619e-19	***	39.14
Met	Origin:Treatment	1	96	96.0185	2.2565	0.135076	n.s.	0.85
Met	Residuals	156	6600	42.552			?	58.86
Oxoglutarate	Origin	1	370	372.535	0.247204	0.61975	n.s.	0.13
Oxoglutarate	Treatment	1	30000	29587.7	19.6336	1.75868e-05	***	10.35
Oxoglutarate	Origin:Treatment	1	21000	20883	13.8574	0.000274927	***	7.3
Oxoglutarate	Residuals	156	240000	1506.99			?	82.22
PEP	Origin	1	44000	43522.6	23.5512	2.92535e-06	***	8.09
PEP	Treatment	1	180000	184271	99.7135	1.83616e-18	***	34.26
PEP	Origin:Treatment	1	22000	21853.6	11.8255	0.000749412	***	4.06
PEP	Residuals	156	290000	1848			?	53.59
PGA	Origin	1	2200000	2.23694e+06	19.7987	1.62891e-05	***	8.73
PGA	Treatment	1	5200000	5.20778e+06	46.0928	2.22604e-10	***	20.33
PGA	Origin:Treatment	1	540000	542691	4.80323	0.0298889	*	2.12
PGA	Residuals	156	18000000	112985			?	68.82
Phe	Origin	1	0.022	0.0221554	0.287973	0.592287	n.s.	0.08
Phe	Treatment	1	17	16.7489	217.7	2.12302e-31	***	58.09
Phe	Origin:Treatment	1	0.058	0.0579909	0.753757	0.386623	n.s.	0.2
Phe	Residuals	156	12	0.0769358			?	41.63
Pro	Origin	1	180	178.471	32.2972	6.32449e-08	***	2.8
Pro	Treatment	1	5300	5298.43	958.835	1.65297e-68	***	83.13
Pro	Origin:Treatment	1	34	34.4903	6.24157	0.013515	*	0.54
Pro	Residuals	156	860	5.52591			?	13.53
QY1	Origin	1	0.008	0.00801861	25.2635	1.32638e-06	***	11.79
QY1	Treatment	1	0.0017	0.00167111	5.265	0.0230582	*	2.46
QY1	Origin:Treatment	1	0.0075	0.00753419	23.7373	2.63563e-06	***	11.08
QY1	Residuals	160	0.051	0.000317399			?	74.67
RubP	Origin	1	250000000	2.52322e+08	28.5578	3.17228e-07	***	15.38
RubP	Treatment	1	5800000	5.81209e+06	0.657812	0.418569	n.s.	0.35
RubP	Origin:Treatment	1	3700000	3.73156e+06	0.422338	0.516728	n.s.	0.23
RubP	Residuals	156	1400000000	8.83548e+06			?	84.03
Ser	Origin	1	3.9	3.89621	11.8267	0.000748984	***	3.28
Ser	Treatment	1	59	58.5658	177.773	1.49161e-27	***	49.28
Ser	Origin:Treatment	1	5	4.97777	15.1097	0.00014968	***	4.19
Ser	Residuals	156	51	0.329442			?	43.25
Shikimate	Origin	1	21000	21433.4	11.8714	0.000732482	***	6.51
Shikimate	Treatment	1	26000	25642	14.2024	0.000232357	***	7.79
Shikimate	Origin:Treatment	1	350	346.834	0.192102	0.66178	n.s.	0.11
Shikimate	Residuals	156	280000	1805.47			?	85.59
Starch	Origin	1	5.2	5.24725	1.06212	0.304328	n.s.	0.39
Starch	Treatment	1	560	560.481	113.449	2.98761e-20	***	41.92
Starch	Origin:Treatment	1	0.6	0.595816	0.120602	0.728851	n.s.	0.04
Starch	Residuals	156	770	4.94036			?	57.64
Suc	Origin	1	4400	4378.13	14.816	0.000172511	***	3.14
Suc	Treatment	1	83000	83236.8	281.681	8.96043e-37	***	59.7
Suc	Origin:Treatment	1	5700	5714.65	19.3389	2.01709e-05	***	4.1
Suc	Residuals	156	46000	295.501			?	33.06
Suc6P	Origin	1	1500	1452.07	50.9938	3.3106e-11	***	20.83
Suc6P	Treatment	1	620	615.276	21.6072	7.078e-06	***	8.82
Suc6P	Origin:Treatment	1	460	463.082	16.2625	8.60538e-05	***	6.64
Suc6P	Residuals	156	4400	28.4755			?	63.71
Succinate	Origin	1	88000	87552.2	11.1212	0.00106643	**	4.41
Succinate	Treatment	1	670000	668075	84.8615	2.0519e-16	***	33.67
Succinate	Origin:Treatment	1	260	264.197	0.0335594	0.854885	n.s.	0.01
Succinate	Residuals	156	1200000	7872.53			?	61.9
Thr	Origin	1	0.22	0.216904	5.13899	0.0247682	*	1.62
Thr	Treatment	1	6.6	6.55239	155.242	3.58979e-25	***	49.03
Thr	Origin:Treatment	1	0.0093	0.00932453	0.220921	0.638996	n.s.	0.07
Thr	Residuals	156	6.6	0.0422076			?	49.27
TKW	Origin	1	110	113.399	2.22619	0.137708	n.s.	0.62
TKW	Treatment	1	10000	10206.4	200.366	8.77747e-30	***	55.46
TKW	Origin:Treatment	1	140	136.777	2.68514	0.103303	n.s.	0.74
TKW	Residuals	156	7900	50.9385			?	43.18
Toc	Origin	1	13000	13135.4	18.556	2.90776e-05	***	9.99
Toc	Treatment	1	7000	6955.46	9.82578	0.0020565	**	5.29
Toc	Origin:Treatment	1	990	994.47	1.40486	0.237714	n.s.	0.76
Toc	Residuals	156	110000	707.878			?	83.97
Tre6P	Origin	1	830	834.835	5.77136	0.0174645	*	3.34
Tre6P	Treatment	1	950	948.429	6.55664	0.0113984	*	3.8
Tre6P	Origin:Treatment	1	640	640.15	4.42547	0.0370106	*	2.56
Tre6P	Residuals	156	23000	144.652			?	90.3
TrioseP	Origin	1	3400	3384.73	31.169	1.02468e-07	***	14.02
TrioseP	Treatment	1	3600	3618.77	33.3242	4.088e-08	***	14.99
TrioseP	Origin:Treatment	1	190	192.453	1.77225	0.185047	n.s.	0.8
TrioseP	Residuals	156	17000	108.593			?	70.19
Tyr	Origin	1	0.009	0.00904888	1.91268	0.168643	n.s.	0.55
Tyr	Treatment	1	0.91	0.911986	192.768	4.75458e-29	***	54.96
Tyr	Origin:Treatment	1	0.00039	0.000386462	0.081687	0.775403	n.s.	0.02
Tyr	Residuals	156	0.74	0.00473101			?	44.47
UDP	Origin	1	1000	1002.04	18.7494	2.65593e-05	***	10.16
UDP	Treatment	1	340	337.766	6.32003	0.0129523	*	3.42
UDP	Origin:Treatment	1	190	189.775	3.55093	0.0613723	.	1.92
UDP	Residuals	156	8300	53.4437			?	84.5
UDPglucose	Origin	1	15000	14520.3	14.9542	0.000161355	***	7.64
UDPglucose	Treatment	1	16000	15778.8	16.2502	8.65594e-05	***	8.3
UDPglucose	Origin:Treatment	1	8200	8240.36	8.48657	0.00410347	**	4.34
UDPglucose	Residuals	156	150000	970.988			?	79.72
Val	Origin	1	0.96	0.959638	9.12998	0.00293967	**	1.64
Val	Treatment	1	41	40.8244	388.403	3.45813e-44	***	69.57
Val	Origin:Treatment	1	0.5	0.501985	4.77587	0.0303526	*	0.86
Val	Residuals	156	16	0.105108			?	27.94
YBM	Origin	1	2.6	2.5955	2.87282	0.0920325	.	0.53
YBM	Treatment	1	330	329.199	364.372	4.3201e-43	***	66.72
YBM	Origin:Treatment	1	17	17.0278	18.8471	2.50316e-05	***	3.45
YBM	Residuals	160	140	0.90347			?	29.3
YGR	Origin	1	0.0042	0.00423947	0.0149729	0.902765	n.s.	0
YGR	Treatment	1	75	74.7869	264.131	1.07163e-35	***	53.82
YGR	Origin:Treatment	1	19	18.8707	66.6474	9.12673e-14	***	13.58
YGR	Residuals	160	45	0.283143			?	32.6
YST	Origin	1	0.081	0.0813251	0.100983	0.751067	n.s.	0.04
YST	Treatment	1	53	52.7872	65.5473	1.35461e-13	***	28.44
YST	Origin:Treatment	1	3.9	3.90131	4.84437	0.0291688	*	2.1
YST	Residuals	160	130	0.80533			?	69.42

## Sheet: Anova SS Type 3 (d vs. con)
Trait	term	sumsq	df	statistic	p.value	signif	varprop
ADP	Origin	15000	1	10.6859	0.00132818	**	6.31
ADP	Treatment	3700	1	2.64073	0.106175	n.s.	1.56
ADP	Origin:Treatment	53	1	0.0374925	0.846718	n.s.	0.02
ADP	Residuals	220000	156			?	92.11
ADPglucose	Origin	56	1	1.57884	0.210806	n.s.	0.96
ADPglucose	Treatment	200	1	5.78005	0.0173815	*	3.5
ADPglucose	Origin:Treatment	55	1	1.5684	0.212314	n.s.	0.95
ADPglucose	Residuals	5500	156			?	94.59
Ala	Origin	10	1	51.191	3.0694e-11	***	9.14
Ala	Treatment	66	1	341.033	4.27436e-41	***	60.88
Ala	Origin:Treatment	2.3	1	11.9734	0.000696161	***	2.14
Ala	Residuals	30	156			?	27.85
AMP	Origin	6200	1	5.02045	0.0264618	*	2.68
AMP	Treatment	28000	1	22.9998	3.75388e-06	***	12.26
AMP	Origin:Treatment	4400	1	3.54919	0.0614351	.	1.89
AMP	Residuals	190000	156			?	83.17
Arg	Origin	89000000	1	159.07	1.37523e-25	***	33.03
Arg	Treatment	74000000	1	133.346	1.10382e-22	***	27.69
Arg	Origin:Treatment	19000000	1	33.2131	4.28492e-08	***	6.9
Arg	Residuals	87000000	156			?	32.39
Asn	Origin	11000000	1	24.6231	1.80648e-06	***	10.35
Asn	Treatment	16000000	1	35.4639	1.66118e-08	***	14.9
Asn	Origin:Treatment	9700000	1	21.8811	6.24475e-06	***	9.19
Asn	Residuals	69000000	156			?	65.55
Asp	Origin	30	1	78.3394	1.79097e-15	***	13.31
Asp	Treatment	120	1	322.944	7.77e-40	***	54.89
Asp	Origin:Treatment	12	1	31.0869	1.06146e-07	***	5.28
Asp	Residuals	60	156			?	26.51
aToc	Origin	3400	1	5.52752	0.0199701	*	3.28
aToc	Treatment	3600	1	5.79748	0.0172163	*	3.44
aToc	Origin:Treatment	870	1	1.39865	0.238749	n.s.	0.83
aToc	Residuals	97000	156			?	92.46
aTocPerc	Origin	0.067	1	0.00193884	0.964935	n.s.	0
aTocPerc	Treatment	780	1	22.6778	4.34418e-06	***	12.67
aTocPerc	Origin:Treatment	11	1	0.308251	0.579551	n.s.	0.17
aTocPerc	Residuals	5400	156			?	87.16
ATP	Origin	4600	1	0.859698	0.355256	n.s.	0.53
ATP	Treatment	1900	1	0.348542	0.555794	n.s.	0.21
ATP	Origin:Treatment	33000	1	6.13039	0.014356	*	3.75
ATP	Residuals	830000	156			?	95.51
Citrate	Origin	25000000	1	1.28015	0.259607	n.s.	0.79
Citrate	Treatment	100000000	1	5.23328	0.0235023	*	3.22
Citrate	Origin:Treatment	2000000	1	0.103045	0.748635	n.s.	0.06
Citrate	Residuals	3000000000	156			?	95.93
Cys	Origin	800	1	0.560074	0.455372	n.s.	0.36
Cys	Treatment	2100	1	1.46273	0.22835	n.s.	0.94
Cys	Origin:Treatment	130	1	0.0882597	0.766802	n.s.	0.06
Cys	Residuals	220000	154			?	98.65
Erythrose4P	Origin	2600	1	9.88887	0.00199127	**	5.89
Erythrose4P	Treatment	260	1	1.01303	0.315737	n.s.	0.6
Erythrose4P	Origin:Treatment	220	1	0.867927	0.352969	n.s.	0.52
Erythrose4P	Residuals	40000	156			?	92.98
Frc	Origin	14	1	0.732177	0.393491	n.s.	0.33
Frc	Treatment	1300	1	63.9967	2.64005e-13	***	28.88
Frc	Origin:Treatment	18	1	0.897964	0.344794	n.s.	0.41
Frc	Residuals	3100	156			?	70.39
Frc16bP	Origin	5900	1	1.62229	0.204667	n.s.	1.01
Frc16bP	Treatment	4300	1	1.18784	0.277446	n.s.	0.74
Frc16bP	Origin:Treatment	8700	1	2.38903	0.124216	n.s.	1.48
Frc16bP	Residuals	570000	156			?	96.77
Fructose6P	Origin	33000	1	21.6407	6.97029e-06	***	9.85
Fructose6P	Treatment	60000	1	39.0923	3.7016e-09	***	17.79
Fructose6P	Origin:Treatment	4600	1	2.99055	0.0857298	.	1.36
Fructose6P	Residuals	240000	156			?	71
Fumarate	Origin	4900	1	6.699	0.010558	*	3.64
Fumarate	Treatment	14000	1	19.0363	2.3227e-05	***	10.34
Fumarate	Origin:Treatment	1700	1	2.34293	0.127878	n.s.	1.27
Fumarate	Residuals	110000	156			?	84.75
gGC	Origin	490	1	1.94666	0.164956	n.s.	1.09
gGC	Treatment	5800	1	22.7498	4.24584e-06	***	12.7
gGC	Origin:Treatment	120	1	0.459433	0.498906	n.s.	0.26
gGC	Residuals	39000	154			?	85.96
Glc	Origin	47	1	0.424323	0.515746	n.s.	0.19
Glc	Treatment	7100	1	64.5923	2.13132e-13	***	29.16
Glc	Origin:Treatment	51	1	0.458141	0.499496	n.s.	0.21
Glc	Residuals	17000	156			?	70.44
Glc16bP	Origin	350	1	2.28713	0.132474	n.s.	1.44
Glc16bP	Treatment	3.5	1	0.0234397	0.878517	n.s.	0.01
Glc16bP	Origin:Treatment	140	1	0.894702	0.345669	n.s.	0.56
Glc16bP	Residuals	24000	156			?	97.99
Gln	Origin	0.73	1	1.66137	0.199327	n.s.	0.88
Gln	Treatment	13	1	30.5543	1.33473e-07	***	16.22
Gln	Origin:Treatment	0.068	1	0.154605	0.694709	n.s.	0.08
Gln	Residuals	68	156			?	82.82
Glu	Origin	250	1	101.604	1.02787e-18	***	11.74
Glu	Treatment	1400	1	565.967	9.03993e-54	***	65.39
Glu	Origin:Treatment	100	1	41.8921	1.18696e-09	***	4.84
Glu	Residuals	380	156			?	18.03
Glucose1P	Origin	2000	1	4.08886	0.0448756	*	2.55
Glucose1P	Treatment	35	1	0.0719729	0.78884	n.s.	0.04
Glucose1P	Origin:Treatment	2.1	1	0.00431987	0.94768	n.s.	0
Glucose1P	Residuals	76000	156			?	97.4
Glucose6P	Origin	170000	1	20.0751	1.43298e-05	***	11.36
Glucose6P	Treatment	2100	1	0.247282	0.619695	n.s.	0.14
Glucose6P	Origin:Treatment	3700	1	0.431078	0.512428	n.s.	0.24
Glucose6P	Residuals	1300000	156			?	88.26
Gly	Origin	0.00067	1	0.0135267	0.907561	n.s.	0
Gly	Treatment	22	1	441.111	2.51719e-47	***	65.86
Gly	Origin:Treatment	3.6	1	72.6446	1.25055e-14	***	10.85
Gly	Residuals	7.7	156			?	23.29
GSH	Origin	12000000	1	121.399	3.75943e-21	***	7.65
GSH	Treatment	120000000	1	1252.74	1.40492e-75	***	78.95
GSH	Origin:Treatment	5700000	1	59.54	1.43868e-12	***	3.75
GSH	Residuals	15000000	153			?	9.64
GSHox	Origin	160000	1	6.57107	0.0113227	*	3.25
GSHox	Treatment	1000000	1	40.9111	1.81233e-09	***	20.23
GSHox	Origin:Treatment	19000	1	0.776722	0.379519	n.s.	0.38
GSHox	Residuals	3800000	154			?	76.14
GSHoxPerc	Origin	0.31	1	0.00861126	0.926187	n.s.	0
GSHoxPerc	Treatment	1600	1	43.0562	7.88655e-10	***	22.04
GSHoxPerc	Origin:Treatment	11	1	0.313487	0.576373	n.s.	0.16
GSHoxPerc	Residuals	5600	152			?	77.8
gToc	Origin	0.001	1	7.31809e-05	0.993185	n.s.	0
gToc	Treatment	550	1	39.1588	3.60221e-09	***	20.05
gToc	Origin:Treatment	1.8	1	0.129364	0.719578	n.s.	0.07
gToc	Residuals	2200	156			?	79.88
gTocPerc	Origin	0.22	1	0.00635789	0.936549	n.s.	0
gTocPerc	Treatment	780	1	22.4234	4.87692e-06	***	12.55
gTocPerc	Origin:Treatment	9.7	1	0.281165	0.596692	n.s.	0.16
gTocPerc	Residuals	5400	156			?	87.29
HGT	Origin	1000	1	17.3946	4.96524e-05	***	6.82
HGT	Treatment	3300	1	55.8281	4.85751e-12	***	21.89
HGT	Origin:Treatment	1300	1	21.7735	6.44586e-06	***	8.54
HGT	Residuals	9400	160			?	62.75
His	Origin	0.035	1	1.64753	0.201199	n.s.	0.48
His	Treatment	3.9	1	182.24	5.2577e-28	***	53.37
His	Origin:Treatment	0.034	1	1.60384	0.207248	n.s.	0.47
His	Residuals	3.3	156			?	45.68
Ile	Origin	0.00042	1	0.0216881	0.88311	n.s.	0
Ile	Treatment	7.4	1	384.183	6.3552e-44	***	70.26
Ile	Origin:Treatment	0.13	1	6.61153	0.0110665	*	1.21
Ile	Residuals	3	156			?	28.53
Isocitrate	Origin	45000000	1	1.35959	0.245388	n.s.	0.85
Isocitrate	Treatment	44000000	1	1.32631	0.251224	n.s.	0.82
Isocitrate	Origin:Treatment	70000000	1	2.11309	0.148053	n.s.	1.31
Isocitrate	Residuals	5100000000	156			?	97.02
Leu	Origin	0.043	1	1.42644	0.23416	n.s.	0.38
Leu	Treatment	6.4	1	213.345	5.32001e-31	***	56.75
Leu	Origin:Treatment	0.15	1	5.16833	0.0243668	*	1.37
Leu	Residuals	4.7	156			?	41.5
LT1	Origin	0.1	1	0.211568	0.646165	n.s.	0.06
LT1	Treatment	83	1	167.55	1.1212e-26	***	49.37
LT1	Origin:Treatment	5.7	1	11.6028	0.000832798	***	3.42
LT1	Residuals	79	160			?	47.15
LT2	Origin	0.01	1	0.0194425	0.889281	n.s.	0.01
LT2	Treatment	44	1	82.876	3.36108e-16	***	31.56
LT2	Origin:Treatment	10	1	19.6956	1.6839e-05	***	7.5
LT2	Residuals	85	160			?	60.93
LWC	Origin	4400	1	59.3581	1.29836e-12	***	15.32
LWC	Treatment	7100	1	96.1096	4.60476e-18	***	24.81
LWC	Origin:Treatment	5300	1	71.9402	1.40327e-14	***	18.57
LWC	Residuals	12000	160			?	41.3
Lys	Origin	0.028	1	1.5821	0.210338	n.s.	0.53
Lys	Treatment	2.5	1	139.407	2.1658e-23	***	46.94
Lys	Origin:Treatment	6.5e-05	1	0.00370644	0.951532	n.s.	0
Lys	Residuals	2.8	156			?	52.53
Malate	Origin	600000000	1	6.06444	0.0148806	*	3.17
Malate	Treatment	2200000000	1	22.084	5.69252e-06	***	11.56
Malate	Origin:Treatment	690000000	1	6.92974	0.0093296	**	3.63
Malate	Residuals	15000000000	156			?	81.64
Mannose6P	Origin	3400	1	17.2755	5.31526e-05	***	8.96
Mannose6P	Treatment	3800	1	19.5333	1.84256e-05	***	10.13
Mannose6P	Origin:Treatment	12	1	0.0598977	0.806979	n.s.	0.03
Mannose6P	Residuals	30000	156			?	80.88
Met	Origin	0.31	1	0.00728687	0.932082	n.s.	0
Met	Treatment	3200	1	75.7584	4.29487e-15	***	32.37
Met	Origin:Treatment	96	1	2.2565	0.135076	n.s.	0.96
Met	Residuals	6600	156			?	66.66
Oxoglutarate	Origin	7400	1	4.88164	0.0286009	*	2.78
Oxoglutarate	Treatment	1300	1	0.873049	0.351557	n.s.	0.5
Oxoglutarate	Origin:Treatment	21000	1	13.8574	0.000274927	***	7.89
Oxoglutarate	Residuals	240000	156			?	88.83
PEP	Origin	66000	1	35.6958	1.50775e-08	***	11.9
PEP	Treatment	180000	1	96.328	5.24633e-18	***	32.13
PEP	Origin:Treatment	22000	1	11.8255	0.000749412	***	3.94
PEP	Residuals	290000	156			?	52.03
PGA	Origin	2600000	1	22.843	4.03051e-06	***	10.07
PGA	Treatment	4900000	1	43.2635	6.84351e-10	***	19.07
PGA	Origin:Treatment	540000	1	4.80323	0.0298889	*	2.12
PGA	Residuals	18000000	156			?	68.75
Phe	Origin	0.011	1	0.143686	0.705159	n.s.	0.05
Phe	Treatment	11	1	138.208	2.98097e-23	***	46.83
Phe	Origin:Treatment	0.058	1	0.753757	0.386623	n.s.	0.26
Phe	Residuals	12	156			?	52.86
Pro	Origin	22	1	3.91773	0.0495391	*	0.49
Pro	Treatment	3500	1	630.664	1.10697e-56	***	79.15
Pro	Origin:Treatment	34	1	6.24157	0.013515	*	0.78
Pro	Residuals	860	156			?	19.58
QY1	Origin	3.8e-06	1	0.0118869	0.913318	n.s.	0.01
QY1	Treatment	0.00066	1	2.09057	0.150167	n.s.	1.12
QY1	Origin:Treatment	0.0075	1	23.7373	2.63563e-06	***	12.77
QY1	Residuals	0.051	160			?	86.1
RubP	Origin	100000000	1	11.3094	0.00097022	***	6.74
RubP	Treatment	320000	1	0.0366973	0.848332	n.s.	0.02
RubP	Origin:Treatment	3700000	1	0.422338	0.516728	n.s.	0.25
RubP	Residuals	1400000000	156			?	92.99
Ser	Origin	9.3	1	28.2542	3.62217e-07	***	7.86
Ser	Treatment	53	1	159.913	1.11513e-25	***	44.51
Ser	Origin:Treatment	5	1	15.1097	0.00014968	***	4.21
Ser	Residuals	51	156			?	43.42
Shikimate	Origin	14000	1	7.85653	0.00570668	**	4.52
Shikimate	Treatment	18000	1	9.88395	0.00199628	**	5.68
Shikimate	Origin:Treatment	350	1	0.192102	0.66178	n.s.	0.11
Shikimate	Residuals	280000	156			?	89.69
Starch	Origin	1.8	1	0.362114	0.548208	n.s.	0.17
Starch	Treatment	300	1	61.6517	6.16829e-13	***	28.26
Starch	Origin:Treatment	0.6	1	0.120602	0.728851	n.s.	0.06
Starch	Residuals	770	156			?	71.52
Suc	Origin	78	1	0.262936	0.608836	n.s.	0.06
Suc	Treatment	72000	1	243.207	1.20442e-33	***	58.07
Suc	Origin:Treatment	5700	1	19.3389	2.01709e-05	***	4.62
Suc	Residuals	46000	156			?	37.25
Suc6P	Origin	140	1	4.91037	0.0281438	*	2.28
Suc6P	Treatment	1100	1	37.8689	6.11933e-09	***	17.61
Suc6P	Origin:Treatment	460	1	16.2625	8.60538e-05	***	7.56
Suc6P	Residuals	4400	156			?	72.54
Succinate	Origin	43000	1	5.49802	0.0202977	*	2.63
Succinate	Treatment	370000	1	47.1592	1.46428e-10	***	22.6
Succinate	Origin:Treatment	260	1	0.0335594	0.854885	n.s.	0.02
Succinate	Residuals	1200000	156			?	74.75
Thr	Origin	0.085	1	2.00491	0.158784	n.s.	0.83
Thr	Treatment	3.5	1	83.6011	3.10397e-16	***	34.57
Thr	Origin:Treatment	0.0093	1	0.220921	0.638996	n.s.	0.09
Thr	Residuals	6.6	156			?	64.51
TKW	Origin	210	1	4.16619	0.0429239	*	1.62
TKW	Treatment	4800	1	94.7951	8.47941e-18	***	36.79
TKW	Origin:Treatment	140	1	2.68514	0.103303	n.s.	1.04
TKW	Residuals	7900	156			?	60.55
Toc	Origin	3500	1	4.87447	0.0287162	*	2.83
Toc	Treatment	7000	1	9.92175	0.00195813	**	5.76
Toc	Origin:Treatment	990	1	1.40486	0.237714	n.s.	0.82
Toc	Residuals	110000	156			?	90.59
Tre6P	Origin	6.5	1	0.0446976	0.832837	n.s.	0.03
Tre6P	Treatment	1600	1	10.9767	0.00114689	**	6.4
Tre6P	Origin:Treatment	640	1	4.42547	0.0370106	*	2.58
Tre6P	Residuals	23000	156			?	90.99
TrioseP	Origin	2700	1	24.7382	1.71575e-06	***	11.78
TrioseP	Treatment	3000	1	27.5188	4.99973e-07	***	13.1
TrioseP	Origin:Treatment	190	1	1.77225	0.185047	n.s.	0.84
TrioseP	Residuals	17000	156			?	74.28
Tyr	Origin	0.0041	1	0.864218	0.353997	n.s.	0.33
Tyr	Treatment	0.51	1	106.994	2.01376e-19	***	40.54
Tyr	Origin:Treatment	0.00039	1	0.081687	0.775403	n.s.	0.03
Tyr	Residuals	0.74	156			?	59.1
UDP	Origin	1100	1	19.6647	1.7334e-05	***	10.4
UDP	Treatment	530	1	9.82715	0.00205506	**	5.2
UDP	Origin:Treatment	190	1	3.55093	0.0613723	.	1.88
UDP	Residuals	8300	156			?	82.52
UDPglucose	Origin	440	1	0.452861	0.501975	n.s.	0.24
UDPglucose	Treatment	24000	1	24.5622	1.85652e-06	***	12.96
UDPglucose	Origin:Treatment	8200	1	8.48657	0.00410347	**	4.48
UDPglucose	Residuals	150000	156			?	82.32
Val	Origin	0.018	1	0.174596	0.676634	n.s.	0.04
Val	Treatment	28	1	268.022	1.07191e-35	***	62.48
Val	Origin:Treatment	0.5	1	4.77587	0.0303526	*	1.11
Val	Residuals	16	156			?	36.37
YBM	Origin	16	1	18.2182	3.36389e-05	***	3.67
YBM	Treatment	270	1	298.87	1.92905e-38	***	60.26
YBM	Origin:Treatment	17	1	18.8471	2.50316e-05	***	3.8
YBM	Residuals	140	160			?	32.26
YGR	Origin	9.7	1	34.3301	2.57224e-08	***	6
YGR	Treatment	88	1	311.089	2.34035e-39	***	54.38
YGR	Origin:Treatment	19	1	66.6474	9.12673e-14	***	11.65
YGR	Residuals	45	160			?	27.97
YST	Origin	1.4	1	1.77325	0.184875	n.s.	0.94
YST	Treatment	18	1	22.0098	5.78437e-06	***	11.67
YST	Origin:Treatment	3.9	1	4.84437	0.0291688	*	2.57
YST	Residuals	130	160			?	84.82

## Sheet: Anova SS Type 1 (heat vs. con)
Trait	term	df	sumsq	meansq	statistic	p.value	signif	varprop
ADP	Origin	1	4300	4281.84	1.524	0.21886	n.s.	0.72
ADP	Treatment	1	130000	133845	47.6383	1.19365e-10	***	22.62
ADP	Origin:Treatment	1	12000	12448.2	4.43058	0.0368928	*	2.1
ADP	Residuals	157	440000	2809.61			?	74.55
ADPglucose	Origin	1	160	155.275	6.31831	0.0129579	*	3.8
ADPglucose	Treatment	1	69	69.4363	2.82543	0.0947705	.	1.7
ADPglucose	Origin:Treatment	1	4.2	4.16587	0.169513	0.681106	n.s.	0.1
ADPglucose	Residuals	157	3900	24.5755			?	94.4
Ala	Origin	1	9.4	9.40124	13.1197	0.000394	***	5.17
Ala	Treatment	1	58	57.8834	80.7777	7.60808e-16	***	31.82
Ala	Origin:Treatment	1	2.1	2.10082	2.93174	0.088828	.	1.16
Ala	Residuals	157	110	0.716577			?	61.85
AMP	Origin	1	110	106.635	0.117274	0.732469	n.s.	0.06
AMP	Treatment	1	22000	22444.4	24.6837	1.74846e-06	***	12.43
AMP	Origin:Treatment	1	15000	15226.4	16.7455	6.81646e-05	***	8.43
AMP	Residuals	157	140000	909.281			?	79.07
Arg	Origin	1	8800000	8.82961e+06	7.06528	0.00867265	**	2.72
Arg	Treatment	1	12000000	1.24399e+07	9.95416	0.00192385	**	3.83
Arg	Origin:Treatment	1	110000000	1.07248e+08	85.8175	1.43856e-16	***	33.03
Arg	Residuals	157	200000000	1.24972e+06			?	60.42
Asn	Origin	1	440000	441193	1.54592	0.215593	n.s.	0.68
Asn	Treatment	1	3400000	3.43619e+06	12.0402	0.000672328	***	5.31
Asn	Origin:Treatment	1	16000000	1.60089e+07	56.0945	4.68804e-12	***	24.75
Asn	Residuals	157	45000000	285392			?	69.26
Asp	Origin	1	21	20.5824	26.0803	9.3773e-07	***	12.05
Asp	Treatment	1	16	16.0211	20.3007	1.28592e-05	***	9.38
Asp	Origin:Treatment	1	10	10.3384	13.1	0.000397834	***	6.05
Asp	Residuals	157	120	0.789193			?	72.52
aToc	Origin	1	33000	33274.9	17.5841	4.57944e-05	***	6.06
aToc	Treatment	1	210000	209525	110.723	6.25153e-20	***	38.14
aToc	Origin:Treatment	1	9500	9473.89	5.00647	0.0266604	*	1.72
aToc	Residuals	157	300000	1892.33			?	54.08
aTocPerc	Origin	1	48	48.0395	2.39763	0.123533	n.s.	0.95
aTocPerc	Treatment	1	1800	1823.76	91.0228	2.67247e-17	***	35.99
aTocPerc	Origin:Treatment	1	50	49.6663	2.47882	0.117402	n.s.	0.98
aTocPerc	Residuals	157	3100	20.0363			?	62.08
ATP	Origin	1	4500	4499.94	0.267982	0.605417	n.s.	0.11
ATP	Treatment	1	1600000	1.574e+06	93.7356	1.12762e-17	***	37.34
ATP	Origin:Treatment	1	380	379.461	0.0225978	0.880701	n.s.	0.01
ATP	Residuals	157	2600000	16791.9			?	62.54
Citrate	Origin	1	69000000	6.8968e+07	2.34739	0.127506	n.s.	1.38
Citrate	Treatment	1	310000000	3.08807e+08	10.5105	0.0014497	**	6.19
Citrate	Origin:Treatment	1	2100000	2.11471e+06	0.0719761	0.788833	n.s.	0.04
Citrate	Residuals	157	4600000000	2.93808e+07			?	92.39
Cys	Origin	1	150	150.182	0.0554676	0.814119	n.s.	0.03
Cys	Treatment	1	100000	101036	37.3163	7.77624e-09	***	19.37
Cys	Origin:Treatment	1	700	704.972	0.260371	0.610591	n.s.	0.14
Cys	Residuals	155	420000	2707.57			?	80.46
Erythrose4P	Origin	1	1100	1111.43	4.11368	0.0442282	*	2.47
Erythrose4P	Treatment	1	4.8	4.83131	0.0178818	0.893793	n.s.	0.01
Erythrose4P	Origin:Treatment	1	1500	1457.92	5.39611	0.0214651	*	3.24
Erythrose4P	Residuals	157	42000	270.18			?	94.28
Frc	Origin	1	11	10.6967	0.123552	0.725684	n.s.	0.06
Frc	Treatment	1	4200	4239.28	48.9658	7.11369e-11	***	23.76
Frc	Origin:Treatment	1	2.6	2.64315	0.0305297	0.861519	n.s.	0.01
Frc	Residuals	157	14000	86.5763			?	76.17
Frc16bP	Origin	1	2000	2022.6	0.570875	0.451044	n.s.	0.36
Frc16bP	Treatment	1	3800	3847.17	1.08586	0.298993	n.s.	0.68
Frc16bP	Origin:Treatment	1	4000	4020.83	1.13487	0.288374	n.s.	0.71
Frc16bP	Residuals	157	560000	3542.98			?	98.25
Fructose6P	Origin	1	15000	14766.6	10.6718	0.00133603	**	5.28
Fructose6P	Treatment	1	29000	29388.2	21.2388	8.34474e-06	***	10.51
Fructose6P	Origin:Treatment	1	18000	18190.5	13.1462	0.000388881	***	6.51
Fructose6P	Residuals	157	220000	1383.71			?	77.7
Fumarate	Origin	1	3300	3329.17	2.33993	0.128107	n.s.	1.31
Fumarate	Treatment	1	3000	2968.84	2.08667	0.150582	n.s.	1.17
Fumarate	Origin:Treatment	1	25000	24600.1	17.2904	5.26239e-05	***	9.67
Fumarate	Residuals	157	220000	1422.76			?	87.85
gGC	Origin	1	7500	7471.08	8.13227	0.00494158	**	3.97
gGC	Treatment	1	35000	35251.2	38.3709	5.03635e-09	***	18.71
gGC	Origin:Treatment	1	3300	3256.81	3.54504	0.0615974	.	1.73
gGC	Residuals	155	140000	918.696			?	75.59
Glc	Origin	1	510	509.918	5.60318	0.0191469	*	2.59
Glc	Treatment	1	4700	4677.9	51.4026	2.77654e-11	***	23.8
Glc	Origin:Treatment	1	180	183.454	2.01587	0.157645	n.s.	0.93
Glc	Residuals	157	14000	91.0052			?	72.68
Glc16bP	Origin	1	52	52.1248	0.458516	0.499315	n.s.	0.27
Glc16bP	Treatment	1	1200	1244.52	10.9474	0.00116242	**	6.38
Glc16bP	Origin:Treatment	1	360	355.743	3.12929	0.0788388	.	1.82
Glc16bP	Residuals	157	18000	113.682			?	91.53
Gln	Origin	1	14	14.3382	4.21354	0.0417625	*	1.19
Gln	Treatment	1	630	630.66	185.331	2.28226e-28	***	52.28
Gln	Origin:Treatment	1	27	27.1477	7.97784	0.00535012	**	2.25
Gln	Residuals	157	530	3.40289			?	44.28
Glu	Origin	1	240	239.823	56.3172	4.3129e-12	***	22.81
Glu	Treatment	1	99	98.7605	23.1917	3.4243e-06	***	9.39
Glu	Origin:Treatment	1	44	44.3898	10.424	0.00151475	**	4.22
Glu	Residuals	157	670	4.25844			?	63.58
Glucose1P	Origin	1	1500	1549.97	1.16921	0.281222	n.s.	0.58
Glucose1P	Treatment	1	47000	46902.5	35.3805	1.70254e-08	***	17.53
Glucose1P	Origin:Treatment	1	11000	10976.8	8.28028	0.00456606	**	4.1
Glucose1P	Residuals	157	210000	1325.66			?	77.79
Glucose6P	Origin	1	83000	83147.9	10.9463	0.00116309	**	6.09
Glucose6P	Treatment	1	100	101.697	0.0133883	0.908032	n.s.	0.01
Glucose6P	Origin:Treatment	1	90000	89865.7	11.8307	0.000746373	***	6.58
Glucose6P	Residuals	157	1200000	7596			?	87.32
Gly	Origin	1	0.47	0.47482	1.51464	0.220273	n.s.	0.17
Gly	Treatment	1	230	227.025	724.192	1.08492e-60	***	81.95
Gly	Origin:Treatment	1	0.3	0.301603	0.962093	0.328169	n.s.	0.11
Gly	Residuals	157	49	0.313487			?	17.77
GSH	Origin	1	6600000	6.60267e+06	68.9034	4.90359e-14	***	3.61
GSH	Treatment	1	160000000	1.55501e+08	1622.76	1.10806e-83	***	85.13
GSH	Origin:Treatment	1	5800000	5.79355e+06	60.4597	1.00246e-12	***	3.17
GSH	Residuals	154	15000000	95825.1			?	8.08
GSHox	Origin	1	64000	64263.1	4.68593	0.0319409	*	2.7
GSHox	Treatment	1	92000	92410.8	6.7384	0.0103429	*	3.88
GSHox	Origin:Treatment	1	98000	97501.7	7.10962	0.00848052	**	4.1
GSHox	Residuals	155	2100000	13714.1			?	89.32
GSHoxPerc	Origin	1	14	13.9416	0.990495	0.321193	n.s.	0.61
GSHoxPerc	Treatment	1	110	106.471	7.56435	0.00667165	**	4.66
GSHoxPerc	Origin:Treatment	1	9.1	9.08683	0.64558	0.422944	n.s.	0.4
GSHoxPerc	Residuals	153	2200	14.0754			?	94.33
gToc	Origin	1	1400	1355.61	5.7549	0.0176152	*	2.71
gToc	Treatment	1	10000	10354.9	43.9592	5.10753e-10	***	20.7
gToc	Origin:Treatment	1	1300	1327.41	5.6352	0.0188124	*	2.65
gToc	Residuals	157	37000	235.557			?	73.93
gTocPerc	Origin	1	46	45.9624	2.29502	0.1318	n.s.	0.91
gTocPerc	Treatment	1	1800	1794.71	89.6147	4.19841e-17	***	35.63
gTocPerc	Origin:Treatment	1	52	51.7716	2.58509	0.109883	n.s.	1.03
gTocPerc	Residuals	157	3100	20.027			?	62.43
HGT	Origin	1	220	224.547	3.33701	0.0696011	.	1.8
HGT	Treatment	1	540	541.259	8.04371	0.00515665	**	4.35
HGT	Origin:Treatment	1	920	919.614	13.6665	0.000299514	***	7.39
HGT	Residuals	160	11000	67.2897			?	86.46
His	Origin	1	1.1	1.09353	2.24933	0.135681	n.s.	0.66
His	Treatment	1	87	87.3199	179.612	8.62646e-28	***	52.77
His	Origin:Treatment	1	0.73	0.732362	1.50642	0.221523	n.s.	0.44
His	Residuals	157	76	0.486159			?	46.13
Ile	Origin	1	0.17	0.171055	0.830146	0.363627	n.s.	0.15
Ile	Treatment	1	85	84.8197	411.639	9.90574e-46	***	72.16
Ile	Origin:Treatment	1	0.21	0.206591	1.00261	0.318221	n.s.	0.18
Ile	Residuals	157	32	0.206054			?	27.52
Isocitrate	Origin	1	1600000000	1.56685e+09	24.5687	1.84091e-06	***	10.45
Isocitrate	Treatment	1	2500000000	2.51005e+09	39.3584	3.27902e-09	***	16.74
Isocitrate	Origin:Treatment	1	900000000	9.02591e+08	14.153	0.000237526	***	6.02
Isocitrate	Residuals	157	10000000000	6.3774e+07			?	66.79
Leu	Origin	1	1.7	1.7433	8.4167	0.00425212	**	1.8
Leu	Treatment	1	61	61.4423	296.645	5.24848e-38	***	63.41
Leu	Origin:Treatment	1	1.2	1.19935	5.79048	0.0172749	*	1.24
Leu	Residuals	157	33	0.207124			?	33.56
LT1	Origin	1	2.4	2.38324	4.63817	0.0327656	*	2.65
LT1	Treatment	1	1.4	1.37438	2.67477	0.103916	n.s.	1.53
LT1	Origin:Treatment	1	4	4.00234	7.7892	0.00589571	**	4.45
LT1	Residuals	160	82	0.513831			?	91.38
LT2	Origin	1	2.7	2.66692	5.16595	0.0243646	*	2.8
LT2	Treatment	1	7.7	7.65845	14.8348	0.000169434	***	8.05
LT2	Origin:Treatment	1	2.2	2.21763	4.29566	0.0398137	*	2.33
LT2	Residuals	160	83	0.516248			?	86.82
LWC	Origin	1	2500	2456.94	42.3984	9.16368e-10	***	2.54
LWC	Treatment	1	83000	82929.5	1431.08	1.03797e-81	***	85.87
LWC	Origin:Treatment	1	1900	1914.5	33.0377	4.45244e-08	***	1.98
LWC	Residuals	160	9300	57.9489			?	9.6
Lys	Origin	1	3.7	3.67082	14.5046	0.000200179	***	3.57
Lys	Treatment	1	56	56.4096	222.893	6.19337e-32	***	54.83
Lys	Origin:Treatment	1	3.1	3.05862	12.0856	0.000657313	***	2.97
Lys	Residuals	157	40	0.25308			?	38.62
Malate	Origin	1	820000000	8.20017e+08	7.80068	0.00587265	**	2.51
Malate	Treatment	1	15000000000	1.53077e+10	145.62	3.86317e-24	***	46.84
Malate	Origin:Treatment	1	47000000	4.67295e+07	0.444529	0.505923	n.s.	0.14
Malate	Residuals	157	17000000000	1.05121e+08			?	50.5
Mannose6P	Origin	1	1800	1793.78	7.64342	0.00638056	**	4.15
Mannose6P	Treatment	1	3000	2994.23	12.7587	0.000470786	***	6.94
Mannose6P	Origin:Treatment	1	1500	1541.66	6.56914	0.0113158	*	3.57
Mannose6P	Residuals	157	37000	234.683			?	85.34
Met	Origin	1	3700	3659.09	15.7381	0.000119566	***	5.99
Met	Treatment	1	26000	25888.2	111.348	3.48989e-19	***	42.4
Met	Origin:Treatment	1	1300	1290.25	5.54948	0.0199815	*	2.11
Met	Residuals	130	30000	232.498			?	49.5
Oxoglutarate	Origin	1	24000	23912.6	11.8792	0.000728522	***	6.47
Oxoglutarate	Treatment	1	29000	28525	14.1705	0.000235502	***	7.72
Oxoglutarate	Origin:Treatment	1	1200	1248.7	0.620324	0.432115	n.s.	0.34
Oxoglutarate	Residuals	157	320000	2012.98			?	85.48
PEP	Origin	1	26000	25823.2	12.6613	0.000493993	***	5.11
PEP	Treatment	1	120000	119213	58.451	1.9489e-12	***	23.59
PEP	Origin:Treatment	1	40000	40085	19.654	1.73561e-05	***	7.93
PEP	Residuals	157	320000	2039.54			?	63.37
PGA	Origin	1	590000	588811	4.60677	0.0333821	*	2.44
PGA	Treatment	1	1200000	1.24269e+06	9.72266	0.00216555	**	5.15
PGA	Origin:Treatment	1	2200000	2.24899e+06	17.5958	4.55422e-05	***	9.31
PGA	Residuals	157	20000000	127814			?	83.1
Phe	Origin	1	0.44	0.43612	0.523719	0.470336	n.s.	0.1
Phe	Treatment	1	310	311.207	373.716	2.26355e-43	***	70.27
Phe	Origin:Treatment	1	0.47	0.472798	0.567764	0.452277	n.s.	0.11
Phe	Residuals	157	130	0.832737			?	29.52
Pro	Origin	1	12	12.0653	0.0785345	0.779662	n.s.	0.01
Pro	Treatment	1	200000	200342	1304.05	6.02104e-78	***	89.18
Pro	Origin:Treatment	1	180	178.137	1.15951	0.283218	n.s.	0.08
Pro	Residuals	157	24000	153.631			?	10.74
QY1	Origin	1	1.3e-05	1.34981e-05	0.047431	0.827873	n.s.	0.01
QY1	Treatment	1	0.11	0.111629	392.253	6.77528e-45	***	71
QY1	Origin:Treatment	1	4.1e-05	4.12283e-05	0.144872	0.703989	n.s.	0.03
QY1	Residuals	160	0.046	0.000284583			?	28.96
RubP	Origin	1	16000000	1.57473e+07	1.53674	0.216953	n.s.	0.73
RubP	Treatment	1	440000000	4.38184e+08	42.7613	8.25078e-10	***	20.19
RubP	Origin:Treatment	1	110000000	1.07037e+08	10.4455	0.00149828	**	4.93
RubP	Residuals	157	1600000000	1.02472e+07			?	74.15
Ser	Origin	1	3.5	3.45065	7.97031	0.00537134	**	3.83
Ser	Treatment	1	13	12.8206	29.6131	1.98949e-07	***	14.22
Ser	Origin:Treatment	1	5.9	5.92311	13.6812	0.000299072	***	6.57
Ser	Residuals	157	68	0.432938			?	75.38
Shikimate	Origin	1	13000	12819	7.6081	0.00650074	**	4.42
Shikimate	Treatment	1	9700	9716.7	5.76689	0.0174998	*	3.35
Shikimate	Origin:Treatment	1	2900	2944.33	1.74747	0.188118	n.s.	1.02
Shikimate	Residuals	157	260000	1684.91			?	91.21
Starch	Origin	1	100	102.779	17.8845	3.97399e-05	***	8.32
Starch	Treatment	1	160	162.523	28.2805	3.55572e-07	***	13.16
Starch	Origin:Treatment	1	68	67.7398	11.7874	0.000762679	***	5.48
Starch	Residuals	157	900	5.74682			?	73.04
Suc	Origin	1	94	94.3828	0.56679	0.452665	n.s.	0.29
Suc	Treatment	1	6400	6394.18	38.3985	4.86258e-09	***	19.59
Suc	Origin:Treatment	1	4.6	4.5959	0.0275994	0.868268	n.s.	0.01
Suc	Residuals	157	26000	166.521			?	80.1
Suc6P	Origin	1	21	21.2274	0.387781	0.534372	n.s.	0.13
Suc6P	Treatment	1	7600	7613.62	139.085	2.16911e-23	***	46.45
Suc6P	Origin:Treatment	1	160	163.275	2.9827	0.0861257	.	1
Suc6P	Residuals	157	8600	54.7408			?	52.43
Succinate	Origin	1	72000	71867.5	8.48348	0.00410661	**	4.77
Succinate	Treatment	1	100000	104525	12.3385	0.00057969	***	6.94
Succinate	Origin:Treatment	1	520	520.127	0.0613975	0.804624	n.s.	0.03
Succinate	Residuals	157	1300000	8471.46			?	88.26
Thr	Origin	1	0.044	0.0439465	1.56655	0.212571	n.s.	0.35
Thr	Treatment	1	8.2	8.17296	291.339	1.32568e-37	***	64.59
Thr	Origin:Treatment	1	0.033	0.0327833	1.16862	0.281343	n.s.	0.26
Thr	Residuals	157	4.4	0.0280531			?	34.81
TKW	Origin	1	800	795.891	22.1762	5.38417e-06	***	2.81
TKW	Treatment	1	22000	21746.6	605.935	4.10542e-56	***	76.79
TKW	Origin:Treatment	1	72	71.9212	2.00397	0.158844	n.s.	0.25
TKW	Residuals	159	5700	35.8894			?	20.15
Toc	Origin	1	52000	51875.3	16.3231	8.3375e-05	***	5.88
Toc	Treatment	1	310000	310694	97.763	3.18722e-18	***	35.24
Toc	Origin:Treatment	1	20000	20220.9	6.3627	0.0126502	*	2.29
Toc	Residuals	157	500000	3178.03			?	56.59
Tre6P	Origin	1	23	22.5344	2.7022	0.102211	n.s.	0.63
Tre6P	Treatment	1	2200	2150.1	257.828	6.03059e-35	***	60.43
Tre6P	Origin:Treatment	1	76	76.2602	9.14472	0.00291459	**	2.14
Tre6P	Residuals	157	1300	8.33926			?	36.8
TrioseP	Origin	1	1400	1353.56	12.0371	0.00067338	***	6.21
TrioseP	Treatment	1	1500	1470.73	13.0791	0.000401943	***	6.75
TrioseP	Origin:Treatment	1	1300	1312.73	11.674	0.000807121	***	6.02
TrioseP	Residuals	157	18000	112.449			?	81.02
Tyr	Origin	1	0.56	0.564081	3.71689	0.0556696	.	0.9
Tyr	Treatment	1	38	37.5777	247.61	4.30453e-34	***	60.15
Tyr	Origin:Treatment	1	0.51	0.505246	3.32921	0.0699605	.	0.81
Tyr	Residuals	157	24	0.151762			?	38.14
UDP	Origin	1	25	25.0069	0.23747	0.626719	n.s.	0.12
UDP	Treatment	1	2400	2360.07	22.4117	4.88005e-06	***	11.44
UDP	Origin:Treatment	1	1700	1709.56	16.2343	8.69891e-05	***	8.29
UDP	Residuals	157	17000	105.305			?	80.15
UDPglucose	Origin	1	3.1	3.09418	0.00266331	0.958907	n.s.	0
UDPglucose	Treatment	1	61000	60821.6	52.352	1.93064e-11	***	24.89
UDPglucose	Origin:Treatment	1	1100	1111.3	0.956546	0.329563	n.s.	0.45
UDPglucose	Residuals	157	180000	1161.78			?	74.65
Val	Origin	1	0.25	0.253505	0.326796	0.568369	n.s.	0.05
Val	Treatment	1	400	399.058	514.431	2.08353e-51	***	76.48
Val	Origin:Treatment	1	0.71	0.7132	0.919396	0.339108	n.s.	0.14
Val	Residuals	157	120	0.775727			?	23.34
YBM	Origin	1	47	47.3849	54.6996	7.44227e-12	***	6.12
YBM	Treatment	1	590	586.81	677.394	2.18698e-59	***	75.8
YBM	Origin:Treatment	1	1.3	1.31364	1.51642	0.219969	n.s.	0.17
YBM	Residuals	160	140	0.866276			?	17.9
YGR	Origin	1	2.8	2.78806	11.2587	0.000989859	***	2.31
YGR	Treatment	1	71	70.6108	285.138	2.21046e-37	***	58.59
YGR	Origin:Treatment	1	7.5	7.50436	30.3038	1.44149e-07	***	6.23
YGR	Residuals	160	40	0.247637			?	32.87
YST	Origin	1	14	13.8142	18.6317	2.76935e-05	***	4.39
YST	Treatment	1	150	153.29	206.748	1.26426e-30	***	48.67
YST	Origin:Treatment	1	29	29.2329	39.4275	3.07406e-09	***	9.28
YST	Residuals	160	120	0.741434			?	37.66

## Sheet: Anova SS Type 3 (heat vs. con)
Trait	term	sumsq	df	statistic	p.value	signif	varprop
ADP	Origin	15000	1	5.39898	0.0214311	*	2.97
ADP	Treatment	41000	1	14.7441	0.000178223	***	8.12
ADP	Origin:Treatment	12000	1	4.43058	0.0368928	*	2.44
ADP	Residuals	440000	157			?	86.47
ADPglucose	Origin	56	1	2.26003	0.134761	n.s.	1.41
ADPglucose	Treatment	25	1	1.00236	0.31828	n.s.	0.62
ADPglucose	Origin:Treatment	4.2	1	0.169513	0.681106	n.s.	0.11
ADPglucose	Residuals	3900	157			?	97.86
Ala	Origin	10	1	13.9254	0.000265415	***	6.76
Ala	Treatment	23	1	32.1883	6.56729e-08	***	15.62
Ala	Origin:Treatment	2.1	1	2.93174	0.088828	.	1.42
Ala	Residuals	110	157			?	76.2
AMP	Origin	6200	1	6.82838	0.00984416	**	3.76
AMP	Treatment	1100	1	1.16006	0.283106	n.s.	0.64
AMP	Origin:Treatment	15000	1	16.7455	6.81646e-05	***	9.21
AMP	Residuals	140000	157			?	86.39
Arg	Origin	89000000	1	71.0078	2.1372e-14	***	18.43
Arg	Treatment	89000000	1	71.3903	1.87036e-14	***	18.53
Arg	Origin:Treatment	110000000	1	85.8175	1.43856e-16	***	22.28
Arg	Residuals	200000000	157			?	40.76
Asn	Origin	11000000	1	38.1238	5.4452e-09	***	12.38
Asn	Treatment	16000000	1	56.6397	3.82292e-12	***	18.4
Asn	Origin:Treatment	16000000	1	56.0945	4.68804e-12	***	18.22
Asn	Residuals	45000000	157			?	51
Asp	Origin	30	1	38.4098	4.83999e-09	***	15.88
Asp	Treatment	26	1	33.3551	3.99731e-08	***	13.79
Asp	Origin:Treatment	10	1	13.1	0.000397834	***	5.42
Asp	Residuals	120	157			?	64.91
aToc	Origin	3400	1	1.81747	0.179557	n.s.	0.72
aToc	Treatment	170000	1	88.724	5.59482e-17	***	35.13
aToc	Origin:Treatment	9500	1	5.00647	0.0266604	*	1.98
aToc	Residuals	300000	157			?	62.17
aTocPerc	Origin	0.067	1	0.00334693	0.95394	n.s.	0
aTocPerc	Treatment	1400	1	67.9466	6.26677e-14	***	29.88
aTocPerc	Origin:Treatment	50	1	2.47882	0.117402	n.s.	1.09
aTocPerc	Residuals	3100	157			?	69.03
ATP	Origin	4600	1	0.273226	0.601913	n.s.	0.13
ATP	Treatment	920000	1	55.0182	7.02415e-12	***	25.91
ATP	Origin:Treatment	380	1	0.0225978	0.880701	n.s.	0.01
ATP	Residuals	2600000	157			?	73.95
Citrate	Origin	25000000	1	0.837979	0.361379	n.s.	0.51
Citrate	Treatment	150000000	1	5.17655	0.0242468	*	3.17
Citrate	Origin:Treatment	2100000	1	0.0719761	0.788833	n.s.	0.04
Citrate	Residuals	4600000000	157			?	96.27
Cys	Origin	800	1	0.294077	0.588399	n.s.	0.17
Cys	Treatment	49000	1	18.143	3.54129e-05	***	10.45
Cys	Origin:Treatment	700	1	0.260371	0.610591	n.s.	0.15
Cys	Residuals	420000	155			?	89.24
Erythrose4P	Origin	2600	1	9.46485	0.00247168	**	5.42
Erythrose4P	Treatment	710	1	2.63	0.106868	n.s.	1.51
Erythrose4P	Origin:Treatment	1500	1	5.39611	0.0214651	*	3.09
Erythrose4P	Residuals	42000	157			?	89.98
Frc	Origin	14	1	0.166662	0.683652	n.s.	0.09
Frc	Treatment	2500	1	29.2062	2.37424e-07	***	15.67
Frc	Origin:Treatment	2.6	1	0.0305297	0.861519	n.s.	0.02
Frc	Residuals	14000	157			?	84.23
Frc16bP	Origin	5900	1	1.66906	0.198283	n.s.	1.03
Frc16bP	Treatment	7800	1	2.20555	0.13952	n.s.	1.36
Frc16bP	Origin:Treatment	4000	1	1.13487	0.288374	n.s.	0.7
Frc16bP	Residuals	560000	157			?	96.91
Fructose6P	Origin	33000	1	23.9716	2.40772e-06	***	10.49
Fructose6P	Treatment	47000	1	34.3089	2.67093e-08	***	15.02
Fructose6P	Origin:Treatment	18000	1	13.1462	0.000388881	***	5.76
Fructose6P	Residuals	220000	157			?	68.73
Fumarate	Origin	4900	1	3.42003	0.0662902	.	1.78
Fumarate	Treatment	21000	1	14.5467	0.000196132	***	7.57
Fumarate	Origin:Treatment	25000	1	17.2904	5.26239e-05	***	8.99
Fumarate	Residuals	220000	157			?	81.66
gGC	Origin	490	1	0.535635	0.465352	n.s.	0.28
gGC	Treatment	32000	1	34.8165	2.20102e-08	***	17.96
gGC	Origin:Treatment	3300	1	3.54504	0.0615974	.	1.83
gGC	Residuals	140000	155			?	79.94
Glc	Origin	47	1	0.514643	0.474202	n.s.	0.29
Glc	Treatment	1800	1	20.1645	1.36956e-05	***	11.22
Glc	Origin:Treatment	180	1	2.01587	0.157645	n.s.	1.12
Glc	Residuals	14000	157			?	87.37
Glc16bP	Origin	350	1	3.03907	0.0832403	.	1.72
Glc16bP	Treatment	1500	1	13.3901	0.000344952	***	7.58
Glc16bP	Origin:Treatment	360	1	3.12929	0.0788388	.	1.77
Glc16bP	Residuals	18000	157			?	88.92
Gln	Origin	0.73	1	0.21361	0.644592	n.s.	0.09
Gln	Treatment	240	1	71.2747	1.94722e-14	***	30.14
Gln	Origin:Treatment	27	1	7.97784	0.00535012	**	3.37
Gln	Residuals	530	157			?	66.39
Glu	Origin	250	1	58.1603	2.17059e-12	***	22.48
Glu	Treatment	140	1	33.1091	4.43718e-08	***	12.8
Glu	Origin:Treatment	44	1	10.424	0.00151475	**	4.03
Glu	Residuals	670	157			?	60.69
Glucose1P	Origin	2000	1	1.50863	0.221186	n.s.	0.87
Glucose1P	Treatment	9100	1	6.82724	0.00985021	**	3.93
Glucose1P	Origin:Treatment	11000	1	8.28028	0.00456606	**	4.77
Glucose1P	Residuals	210000	157			?	90.43
Glucose6P	Origin	170000	1	22.7693	4.14745e-06	***	11.55
Glucose6P	Treatment	42000	1	5.47122	0.020592	*	2.78
Glucose6P	Origin:Treatment	90000	1	11.8307	0.000746373	***	6
Glucose6P	Residuals	1200000	157			?	79.67
Gly	Origin	0.00067	1	0.002123	0.963308	n.s.	0
Gly	Treatment	140	1	440.398	2.04145e-47	***	73.6
Gly	Origin:Treatment	0.3	1	0.962093	0.328169	n.s.	0.16
Gly	Residuals	49	157			?	26.24
GSH	Origin	12000000	1	122.193	2.79823e-21	***	7.65
GSH	Treatment	120000000	1	1260.38	4.76176e-76	***	78.92
GSH	Origin:Treatment	5800000	1	60.4597	1.00246e-12	***	3.79
GSH	Residuals	15000000	154			?	9.64
GSHox	Origin	160000	1	11.6956	0.000800861	***	6.73
GSHox	Treatment	530	1	0.0385058	0.844688	n.s.	0.02
GSHox	Origin:Treatment	98000	1	7.10962	0.00848052	**	4.09
GSHox	Residuals	2100000	155			?	89.16
GSHoxPerc	Origin	0.31	1	0.0223591	0.881333	n.s.	0.01
GSHoxPerc	Treatment	95	1	6.75747	0.0102496	*	4.21
GSHoxPerc	Origin:Treatment	9.1	1	0.64558	0.422944	n.s.	0.4
GSHoxPerc	Residuals	2200	153			?	95.37
gToc	Origin	0.001	1	4.4013e-06	0.998329	n.s.	0
gToc	Treatment	10000	1	43.114	7.16182e-10	***	20.95
gToc	Origin:Treatment	1300	1	5.6352	0.0188124	*	2.74
gToc	Residuals	37000	157			?	76.31
gTocPerc	Origin	0.22	1	0.0109774	0.916689	n.s.	0
gTocPerc	Treatment	1300	1	67.3849	7.6469e-14	***	29.69
gTocPerc	Origin:Treatment	52	1	2.58509	0.109883	n.s.	1.14
gTocPerc	Residuals	3100	157			?	69.17
HGT	Origin	1000	1	15.2549	0.000138259	***	7.27
HGT	Treatment	1400	1	20.8155	1.00173e-05	***	9.92
HGT	Origin:Treatment	920	1	13.6665	0.000299514	***	6.52
HGT	Residuals	11000	160			?	76.29
His	Origin	0.035	1	0.0722695	0.788414	n.s.	0.03
His	Treatment	42	1	87.0099	9.75128e-17	***	35.43
His	Origin:Treatment	0.73	1	1.50642	0.221523	n.s.	0.61
His	Residuals	76	157			?	63.93
Ile	Origin	0.00042	1	0.00203747	0.964054	n.s.	0
Ile	Treatment	44	1	215.566	2.87598e-31	***	57.7
Ile	Origin:Treatment	0.21	1	1.00261	0.318221	n.s.	0.27
Ile	Residuals	32	157			?	42.03
Isocitrate	Origin	45000000	1	0.702624	0.403178	n.s.	0.31
Isocitrate	Treatment	3300000000	1	51.9166	2.28019e-11	***	23.2
Isocitrate	Origin:Treatment	900000000	1	14.153	0.000237526	***	6.32
Isocitrate	Residuals	10000000000	157			?	70.16
Leu	Origin	0.043	1	0.205282	0.651116	n.s.	0.07
Leu	Treatment	27	1	130.988	1.94251e-22	***	44.56
Leu	Origin:Treatment	1.2	1	5.79048	0.0172749	*	1.97
Leu	Residuals	33	157			?	53.4
LT1	Origin	0.1	1	0.203058	0.652874	n.s.	0.11
LT1	Treatment	4.8	1	9.37308	0.00258347	**	5.28
LT1	Origin:Treatment	4	1	7.7892	0.00589571	**	4.39
LT1	Residuals	82	160			?	90.21
LT2	Origin	0.01	1	0.0200554	0.887561	n.s.	0.01
LT2	Treatment	9.4	1	18.2333	3.34018e-05	***	9.99
LT2	Origin:Treatment	2.2	1	4.29566	0.0398137	*	2.35
LT2	Residuals	83	160			?	87.65
LWC	Origin	4400	1	75.1446	4.6151e-15	***	8.47
LWC	Treatment	36000	1	619.256	6.9759e-57	***	69.78
LWC	Origin:Treatment	1900	1	33.0377	4.45244e-08	***	3.72
LWC	Residuals	9300	160			?	18.03
Lys	Origin	0.028	1	0.110281	0.740267	n.s.	0.04
Lys	Treatment	21	1	81.1889	6.63222e-16	***	32.43
Lys	Origin:Treatment	3.1	1	12.0856	0.000657313	***	4.83
Lys	Residuals	40	157			?	62.7
Malate	Origin	600000000	1	5.71726	0.0179828	*	2.4
Malate	Treatment	7900000000	1	75.4462	4.61256e-15	***	31.62
Malate	Origin:Treatment	47000000	1	0.444529	0.505923	n.s.	0.19
Malate	Residuals	17000000000	157			?	65.8
Mannose6P	Origin	3400	1	14.3335	0.000217542	***	7.27
Mannose6P	Treatment	4500	1	19.1673	2.17729e-05	***	9.73
Mannose6P	Origin:Treatment	1500	1	6.56914	0.0113158	*	3.33
Mannose6P	Residuals	37000	157			?	79.67
Met	Origin	0.31	1	0.00133365	0.970924	n.s.	0
Met	Treatment	24000	1	103.069	3.44439e-18	***	43.19
Met	Origin:Treatment	1300	1	5.54948	0.0199815	*	2.33
Met	Residuals	30000	130			?	54.48
Oxoglutarate	Origin	7400	1	3.65458	0.0577369	.	2.19
Oxoglutarate	Treatment	11000	1	5.4296	0.0210712	*	3.26
Oxoglutarate	Origin:Treatment	1200	1	0.620324	0.432115	n.s.	0.37
Oxoglutarate	Residuals	320000	157			?	94.18
PEP	Origin	66000	1	32.3436	6.14604e-08	***	11.37
PEP	Treatment	150000	1	75.3715	4.732e-15	***	26.5
PEP	Origin:Treatment	40000	1	19.654	1.73561e-05	***	6.91
PEP	Residuals	320000	157			?	55.21
PGA	Origin	2600000	1	20.1926	1.35187e-05	***	9.14
PGA	Treatment	3300000	1	26.0418	9.53929e-07	***	11.79
PGA	Origin:Treatment	2200000	1	17.5958	4.55422e-05	***	7.97
PGA	Residuals	20000000	157			?	71.1
Phe	Origin	0.011	1	0.0132751	0.90842	n.s.	0
Phe	Treatment	190	1	228.231	2.06114e-32	***	59.16
Phe	Origin:Treatment	0.47	1	0.567764	0.452277	n.s.	0.15
Phe	Residuals	130	157			?	40.69
Pro	Origin	22	1	0.140916	0.707879	n.s.	0.02
Pro	Treatment	110000	1	707.247	4.99197e-60	***	81.71
Pro	Origin:Treatment	180	1	1.15951	0.283218	n.s.	0.13
Pro	Residuals	24000	157			?	18.14
QY1	Origin	3.8e-06	1	0.0132576	0.908477	n.s.	0
QY1	Treatment	0.066	1	232.347	5.58593e-33	***	59.2
QY1	Origin:Treatment	4.1e-05	1	0.144872	0.703989	n.s.	0.04
QY1	Residuals	0.046	160			?	40.76
RubP	Origin	100000000	1	9.75137	0.00213395	**	5.27
RubP	Treatment	82000000	1	7.99601	0.00529931	**	4.32
RubP	Origin:Treatment	110000000	1	10.4455	0.00149828	**	5.64
RubP	Residuals	1600000000	157			?	84.78
Ser	Origin	9.3	1	21.4999	7.4024e-06	***	9.15
Ser	Treatment	18	1	42.7074	8.43147e-10	***	18.18
Ser	Origin:Treatment	5.9	1	13.6812	0.000299072	***	5.82
Ser	Residuals	68	157			?	66.84
Shikimate	Origin	14000	1	8.41868	0.00424773	**	4.83
Shikimate	Treatment	12000	1	7.18638	0.00813049	**	4.12
Shikimate	Origin:Treatment	2900	1	1.74747	0.188118	n.s.	1
Shikimate	Residuals	260000	157			?	90.05
Starch	Origin	1.8	1	0.311299	0.577679	n.s.	0.15
Starch	Treatment	230	1	39.2832	3.38154e-09	***	18.85
Starch	Origin:Treatment	68	1	11.7874	0.000762679	***	5.66
Starch	Residuals	900	157			?	75.34
Suc	Origin	78	1	0.466593	0.495566	n.s.	0.26
Suc	Treatment	3800	1	22.9747	3.77827e-06	***	12.73
Suc	Origin:Treatment	4.6	1	0.0275994	0.868268	n.s.	0.02
Suc	Residuals	26000	157			?	87
Suc6P	Origin	140	1	2.55431	0.112004	n.s.	1.14
Suc6P	Treatment	3300	1	60.6038	8.81816e-13	***	27.16
Suc6P	Origin:Treatment	160	1	2.9827	0.0861257	.	1.34
Suc6P	Residuals	8600	157			?	70.36
Succinate	Origin	43000	1	5.10931	0.0251723	*	3
Succinate	Treatment	67000	1	7.93893	0.00546063	**	4.67
Succinate	Origin:Treatment	520	1	0.0613975	0.804624	n.s.	0.04
Succinate	Residuals	1300000	157			?	92.29
Thr	Origin	0.085	1	3.01652	0.0843817	.	0.87
Thr	Treatment	5.2	1	185.257	2.32125e-28	***	53.47
Thr	Origin:Treatment	0.033	1	1.16862	0.281343	n.s.	0.34
Thr	Residuals	4.4	157			?	45.32
TKW	Origin	210	1	5.91315	0.0161389	*	1.08
TKW	Treatment	14000	1	381.059	4.54089e-44	***	69.54
TKW	Origin:Treatment	72	1	2.00397	0.158844	n.s.	0.37
TKW	Residuals	5700	159			?	29.02
Toc	Origin	3500	1	1.08575	0.299017	n.s.	0.44
Toc	Treatment	260000	1	83.2807	3.31188e-16	***	33.62
Toc	Origin:Treatment	20000	1	6.3627	0.0126502	*	2.57
Toc	Residuals	500000	157			?	63.38
Tre6P	Origin	6.5	1	0.775318	0.379923	n.s.	0.29
Tre6P	Treatment	860	1	103.204	5.96992e-19	***	38.21
Tre6P	Origin:Treatment	76	1	9.14472	0.00291459	**	3.39
Tre6P	Residuals	1300	157			?	58.12
TrioseP	Origin	2700	1	23.8899	2.49798e-06	***	11
TrioseP	Treatment	2800	1	24.7067	1.7305e-06	***	11.37
TrioseP	Origin:Treatment	1300	1	11.674	0.000807121	***	5.37
TrioseP	Residuals	18000	157			?	72.26
Tyr	Origin	0.0041	1	0.0269411	0.869834	n.s.	0.01
Tyr	Treatment	17	1	114.515	2.05335e-20	***	41.66
Tyr	Origin:Treatment	0.51	1	3.32921	0.0699605	.	1.21
Tyr	Residuals	24	157			?	57.12
UDP	Origin	1100	1	9.98008	0.00189857	**	5.42
UDP	Treatment	93	1	0.885937	0.348027	n.s.	0.48
UDP	Origin:Treatment	1700	1	16.2343	8.69891e-05	***	8.82
UDP	Residuals	17000	157			?	85.28
UDPglucose	Origin	440	1	0.37849	0.539303	n.s.	0.21
UDPglucose	Treatment	27000	1	23.3242	3.22504e-06	***	12.84
UDPglucose	Origin:Treatment	1100	1	0.956546	0.329563	n.s.	0.53
UDPglucose	Residuals	180000	157			?	86.43
Val	Origin	0.018	1	0.0236572	0.877958	n.s.	0.01
Val	Treatment	210	1	272.857	3.65289e-36	***	63.34
Val	Origin:Treatment	0.71	1	0.919396	0.339108	n.s.	0.21
Val	Residuals	120	157			?	36.44
YBM	Origin	16	1	19.0005	2.32964e-05	***	3.53
YBM	Treatment	310	1	357.204	1.30319e-42	***	66.43
YBM	Origin:Treatment	1.3	1	1.51642	0.219969	n.s.	0.28
YBM	Residuals	140	160			?	29.76
YGR	Origin	9.7	1	39.2523	3.30355e-09	***	7.88
YGR	Treatment	66	1	268.322	4.86562e-36	***	53.89
YGR	Origin:Treatment	7.5	1	30.3038	1.44149e-07	***	6.09
YGR	Residuals	40	160			?	32.14
YST	Origin	1.4	1	1.92606	0.167119	n.s.	0.78
YST	Treatment	34	1	46.0166	2.154e-10	***	18.6
YST	Origin:Treatment	29	1	39.4275	3.07406e-09	***	15.94
YST	Residuals	120	160			?	64.68
