# Supplementary material for: Metabolite profiling of barley flag leaves under drought and combined heat and drought stress reveals metabolic QTLs for metabolites associated with antioxidant defense
Source: J Exp Bot. 2017 Mar 10;68(7):1697–713. doi: 10.1093/jxb/erx038 (PMC5441916; doi:10.1093/jxb/erx038)
Supplement: Supplementary Data [file erx038_Supplementary_Data.zip › supplementary_Table_S2.xls]

## Sheet: Mean Control
	sugars					amino acids																		Tocopherol					glutathione
	µmol/gFW	µmol/gFW	µmol/gFW	µmol/gFW	µmol/gFW	µmol/gFW	µmol/gFW	nmol/gFW	µmol/gFW	µmol/gFW	µmol/gFW	µmol/gFW	µmol/gFW	nmol/gFW	µmol/gFW	µmol/gFW	µmol/gFW	nmol/gFW	µmol/gFW	µmol/gFW	µmol/gFW	µmol/gFW	µmol/gFW	µg/gFW	µg/gFW	µg/gFW	%	%	nmol/g	nmol/g	µmol/g	nmol/g	%	nmol/g	nmol/g	nmol/g	nmol/g	nmol/g	nmol/g	nmol/g	nmol/g	nmol/g	nmol/g	nmol/g	nmol/g	nmol/g	nmol/g	nmol/g	nmol/g
genotype	Glc	Frc	Suc	Hex	starch	Asp	Glu	Asn	Ser	Gln	Gly	His	Thr	Arg	Ala	Tyr	Val	Met	Ile	Lys	Leu	Phe	Pro	γ-Toc	α-Toc	total Toc	γ-Toc %	α-Toc %	Cys	gGC	GSH	GSH ox	GSH ox %	Glucose1P	Glucose6P	Fructose6P	Mannose6P	3-PGA	UDPglucose	ADPglucose	Glucose1,6bP	Fructose1,6bP	PEP	Citrate	Isocitrate	Malate	AMP	ADP	RubP
B3094	1.38949	1.31864	36.2896	2.26858	7.12567	2.36844	8.90639	2437.68	1.02058	0.514401	0.0858796	0.03175	0.0473599	3027.25	2.40781	0.0411195	0.363518	4.66786	0.113623	0.025688	0.0685015	0.093854	0.446307	1.39818	87.0152	88.0639	1.60531	98.796	141.347	47.1341	2513.66	231.878	8.73154	18.9285	48.0493	27.422	11.5718	299.172	29.8037	6.34825	10.303	30.0914	54.2045	2512.86	4637.42	2945.17	23.4735	42.4542	1531.27
B3117	2.85153	2.16825	36.1423	5.01977	6.0839	2.55099	6.03471	495.398	1.11203	0.431679	0.113859	0.00897752	0.0291798	2340.86	1.28469	0.0305382	0.156317	2.84633	0.0311345	0.0522825	0.0253755	0.0756802	0.87632	0.621252	79.092	79.5061	0.686665	99.5422	194.326	54.1489	2353.57	226.42	9.46195	32.119	138.992	79.1248	36.1258	501.118	30.9938	4.76372	15.7957	70.7529	69.7722	3104.36	7497.43	7761.52	21.6947	50.3577	2557.85
B3162	3.22544	0.772176	36.9491	3.99762	7.36547	2.11263	5.95401	119.128	0.942642	0.23534	0.118817	0.00619694	0.00901947	1178.27	1.29394	0.0212097	0.148469	3.47797	0.0557903	0.0270068	0.0385198	0.0554625	0.0727379	1.44013	70.8325	71.9126	2.04076	98.4694	82.1586	72.0476	2104.99	206.859	9.83084	32.1781	142.629	76.1993	19.2804	807.614	68.724	15.1953	11.8352	50.0975	86.221	2607.71	6643.8	11042	59.2184	52.3662	2231.08
B3163	9.78237	5.4879	49.6314	12.8247	7.78307	4.19516	9.92497	784.226	1.61519	0.344119	0.102679	0.011131	0.0396123	2732.66	2.31884	0.0415171	0.26369	2.08613	0.0657701	0.0434041	0.0373376	0.114555	1.14206	2.38553	91.2429	93.6285	2.57743	97.4226	105.433	62.6155	1763.05	239.378	12.1376	19.627	114.666	61.2487	17.6779	460.427	40.8049	6.75807	10.8314	36.4038	69.034	3575.47	6424.6	5408.89	36.6412	31.7129	1325.54
B3194	2.07252	1.40484	43.1401	3.47736	5.39567	4.04658	8.317	761.44	1.59647	0.639645	0.118659	0.0181474	0.0541973	4723.15	2.57147	0.0405914	0.247116	1.7286	0.0618867	0.0137546	0.040181	0.106723	0.428612	1.23237	75.7881	77.0204	1.60831	98.3917	99.4431	49.9074	2189.33	163.252	7.39893	34.8013	115.985	63.6103	13.6624	398.157	45.8108	7.12529	10.065	53.3446	67.9617	3594.78	6290.38	9388.75	38.7612	47.4691	2061.19
B3250	5.00121	1.6466	55.849	6.64782	4.61328	3.75111	7.09121	875.2	1.51885	0.331335	0.143308	0.051543	0.0675575	2096.82	2.24547	0.0695041	0.392704	4.73837	0.125977	0.0271122	0.179943	0.153675	2.30852	2.43383	123.248	125.311	1.65461	98.3454	129.962	48.1982	2105.79	735.116	35.248	45.3581	170.627	85.9874	62.5388	788.583	43.759	7.27168	14.8058	22.6678	145.901	2568.96	8192.55	3466.58	60.3564	69.6746	3960.04
B3254	0.922672	0.327429	35.6209	1.2501	7.75051	3.65015	11.6617	886.575	2.44858	0.84631	0.155917	0.0142226	0.0579214	3992.75	2.50214	0.0466755	0.257831	9.17988	0.0659584	0.0175803	0.0561104	0.110075	0.439282	0.544067	59.5469	59.9549	0.885013	99.3362	106.61	51.1255	2475.56	202.045	8.77783	44.8034	175.87	89.7125	51.1571	716.031	48.1109	9.23076	19.0508	75.7245	118.475	5106.26	10032.9	14636.2	94.2766	57.4147	6479.86
B3274	0.668679	1.06088	41.1838	1.56239	5.40781	3.79572	11.8489	1376.49	2.5555	0.62582	0.307666	0.0252828	0.096052	5357.25	2.27733	0.0472602	0.28741	2.15279	0.0813758	0.0166643	0.041298	0.111635	1.96501	0.632393	78.3122	78.9446	0.826578	99.1734	117.027	56.7213	2312.79	181.578	8.31481	44.2305	118.289	44.6519	14.635	615.112	39.0312	5.1724	11.3073	50.4371	75.3426	3349.4	6821.05	7989.91	35.8229	43.3914	3491.44
B3298	0.900272	0.719552	39.6591	1.43994	5.67457	3.17455	12.4283	1313.69	1.95453	0.612744	0.110242	0.0439058	0.0533298	4686.14	1.32973	0.0492394	0.407614	2.47745	0.116853	0.0169457	0.0927951	0.137998	4.31869	0.620851	83.6024	84.2233	0.720849	99.2792	111.986	54.6241	2298.95	220.664	9.57238	26.2904	92.7183	58.6201	13.2587	830.355	35.4876	8.20628	13.0201	30.9973	106.873	5838.93	10852.8	9852.66	53.3937	45.1569	4057.8
B3332	1.13741	0.489098	42.0975	1.6265	7.09124	4.11952	13.6562	587.551	2.9098	0.583522	0.214451	0.0270192	0.0569683	3753.6	2.45605	0.0617243	0.33309	1.93179	0.0756268	0.0307101	0.0804245	0.116494	1.22148	0.54613	70.4947	70.9043	0.79777	99.4017	92.5627	48.0058	2228.79	196.17	8.81442	29.415	119.215	74.2894	22.3993	668.344	40.6513	8.58278	15.57	69.2019	96.4419	4555.74	13840.4	7492.07	57.9107	60.0608	3198.77
B3457	15.4787	10.4146	49.5868	18.154	5.25431	2.3474	5.47038	697.68	0.735419	0.267621	0.127598	0.026713	0.0821455	2546.97	1.62212	0.0519906	0.296824	2.97664	0.0995934	0.0404074	0.0644178	0.138776	0.452925	1.38689	83.6376	85.0245	1.8	98.2	90.8486	49.2001	1692.21	119.822	9.65883	23.7121	91.9764	41.4789	22.256	407.409	32.7438	5.50347	12.5688	34.2787	76.4113	5302.25	5800.11	7205.08	27.2396	40.1626	1863.17
B3460	2.16759	1.36976	71.2982	3.53735	7.51697	4.79597	11.17	377.316	2.45856	0.819843	0.143074	0.0400888	0.0834246	2154.52	3.16272	0.0630209	0.403426	4.97359	0.0867478	0.0218527	0.0810825	0.208837	3.35577	0.682954	73.1712	73.8542	0.938494	99.0615	136.269	50.9105	2204.6	173.038	7.73666	72.7031	121.485	60.7873	14.6602	746.329	89.1596	17.1592	25.3455	78.269	105.521	7375.16	14627.8	7088.32	38.5704	71.8914	4675.5
B3482	1.89198	0.958399	40.1325	2.37738	5.25209	3.48442	10.9955	2565.22	3.17687	0.673211	0.136377	0.0612686	0.0782137	4504.59	1.60358	0.0495607	0.338648	0.795463	0.101484	0.0241818	0.054397	0.110701	1.48501	0.234495	72.0987	72.2745	0.321762	99.7587	136.257	45.1068	2425.47	304.723	8.06743	27.7396	69.7897	49.0236	26.6666	523.11	43.897	5.96158	18.2975	52.064	101.968	2228.37	4348.26	4262.85	36.2012	56.9421	2054.12
B3484	1.44895	0.790734	36.9131	2.23968	8.0611	3.85141	11.8491	978.826	1.46379	0.681463	0.0918904	0.0115878	0.0416352	4373.53	2.31595	0.0394287	0.218924	1.69683	0.0467576	0.023124	0.0260003	0.113262	2.00293	0.986128	73.1591	74.1452	1.36294	98.6371	190.886	140.807	4642.88	414.173	8.963	26.4837	90.0331	41.8895	24.7429	467.497	53.4148	6.904	15.1595	60.8972	90.0723	5143.35	9930.88	10801.1	45.914	71.0379	4266.43
B3542	2.09933	3.16186	43.3873	4.73635	9.18906	3.10139	9.99372	1046.49	1.78108	0.474727	0.120574	0.016289	0.0474813	4524.11	2.81032	0.0470793	0.253436	1.82796	0.0583076	0.016413	0.0423526	0.0967722	1.74369	0.870592	71.8646	72.7352	1.20704	98.793	97.9861	52.7123	2163.84	198.764	8.54401	46.1912	138.369	53.9574	20.873	873.63	67.6658	5.21006	16.0449	161.831	120.609	4880.99	10309.8	9784.35	50.1161	22.3758	3793.72
B3684	1.04898	0.956503	42.797	2.00549	4.76349	3.40419	10.9239	578.997	1.70052	0.32896	0.143445	0.0205351	0.0374039	3144.02	1.79218	0.0406247	0.241812	3.34661	0.0555684	0.0165905	0.035383	0.101139	2.14927	0.644366	65.7719	66.4163	0.939474	99.0605	68.2191	41.7244	1442.75	406.585		39.2662	139.67	88.5683	39.2922	949.667	51.4219	6.75343	24.4083	104.719	139.828	9324.83	11738.4	13009.1	67.3693	66.2125	4598.77
B3818	1.72768	1.02196	52.4688	2.74964	5.90231	3.52017	10.8371	723.464	1.6889	0.39686	0.112572	0.00772883	0.0419452	1702.73	1.98789	0.0414807	0.168003	5.72341	0.0277986	0.014223	0.0223714	0.0920754	0.413609	0.49751	58.6518	59.1493	0.855435	99.1446	138.297	46.23	2336.23	254.093		32.1788	86.6156	61.7083	17.1227	769.134	59.9432	8.50853	14.0723	85.5379	110.056	6681.9	12520.5	11389.5	50.9814	59.1408	2468.81
B3828	2.1943	0.916832	42.1734	3.11113	5.10625	5.53878	15.7013	1445.83	2.89424	0.607096	0.129305	0.0148922	0.0702632	3520.08	3.78192	0.0361404	0.339208	4.6749	0.0643036	0.0450142	0.0328665	0.120919	8.27928	1.43957	77.5245	78.9641	1.83859	98.1614	98.181	56.3362	2416.42	265.001		41.5343	98.7726	54.3395	33.1371	567.478	61.8477	7.62857	17.6604	47.4096	111.208	5838.87	7571.4	11910.6	67.9142	59.2343	4377.67
B3862	1.16665	0.574095	45.541	1.74075	3.77877	3.15808	9.56282	1073.1	3.2634	0.504068	0.155892	0.0463369	0.0641514	3989.72	2.50371	0.0541069	0.550055	9.89396	0.171047	0.00926351	0.112252	0.151801	1.86916	1.0013	74.3332	75.3345	1.31235	98.6876	127.313	49.4083	2400.41	179.957	8.25013	48.2755	155.508	89.8154	23.1073	550.082	59.5532	10.1029	28.0674	128.061	114.666	5882.45	12731.2	19851.7	103.533	64.9732	5440.12
B3887	13.9376	3.50061	36.9618	12.7924	6.69595	2.81429	8.43582	861.823	0.866066	0.275972	0.0894938	0.0334602	0.0380627	4595.8	2.38445	0.0469348	0.411579	2.32232	0.12662	0.011167	0.0900321	0.131098	0.765352	0.635837	60.916	61.3398	1.01113	99.3259	119.303	64.6053	2747.85	143.46	7.44941	20.2814	82.2206	70.6101	15.8019	847.643	40.3336	5.89409	12.3262	11.5285	82.697	2384.24	8629.3	7237.06	60.4235	24.3338	2128.08
B3918	0.889918	2.74966	38.6946	3.34294	9.15075	4.00621	7.35182	1199.88	0.821551	0.546652	0.128969	0.0111768	0.0592088	5131.74	2.76191	0.0373161	0.300696	2.41076	0.0729198	0.0263021	0.0382606	0.100609	1.283	2.01173	123.588	125.599	1.60452	98.3955	149.271	85.0883	2593.14	400.459	9.03913	29.5096	84.0029	53.2051	37.4234	551.048	48.3504	9.5545	18.5121	57.9949	105.61	4079.05	10542.9	6771.54	63.1188	38.9761	2776.06
B4032	4.22248	1.59742	53.6608	5.8199	4.61721	2.43824	9.72897	1494.64	2.33826	0.439322	0.143223	0.0535751	0.0935048	3507.43	2.3333	0.0656648	0.503754	2.58002	0.130276	0.0455392	0.131939	0.183245	2.33146	1.58989	107.679	109.269	1.45916	98.5408	136.635	88.5986	2782.21	291.782	9.13202	25.3403	101.657	58.7659	26.3784	611.707	52.1889	8.47506	13.9481	47.9952	88.9129	6527.19	8975.53	7174.36	100.343	31.6775	3183.64
B4057	2.65581	1.29323	39.3959	3.28509	5.7984	3.13868	10.2223	491.369	2.76238	0.318745	0.137197	0.015821	0.034492	3830.26	2.04261	0.0332905	0.232667	0.417095	0.0651689	0.0299901	0.048051	0.108252	1.30961	0.792362	67.6144	68.4068	1.16611	98.8339	118.525	69.7865	2470.1	243.535	9.52277	34.648	188.062	94.4716	15.2826	704.627	40.8742	9.12738	23.8283	131.784	121.848	8421.03	10446.4	25972.3	41.8691	99.9409	4515.57
B4167	34.3318	8.13882	45.8825	42.4706	6.40452	1.86723	4.58557	693.512	0.811046	0.267373	0.0735785	0.0135073	0.0297778	2010.94	1.31808	0.0490896	0.120544	1.76892	0.0283173	0.0423292	0.0166419	0.0798797	0.164494	3.61226	79.2898	82.9021	4.32697	95.673	193.909	72.8311	3110.52	243.18	15.6764	93.061	384.94	148.064	66.2836	1068.76	108.157	14.9403	56.4238	109.087	189.472	3834.75	17387.6	19278.7	88.0608	50.746	6741.01
B4338	2.04286	2.73212	83.3304	3.07052	6.10454	4.13029	12.273	1027.84	2.44696	0.871963	0.192688	0.0165078	0.0640653	4597.96	2.53763	0.0481327	0.2735	1.37698	0.0498864	0.0304797	0.0287831	0.113787	3.14347	1.02416	67.7096	68.7338	1.51312	98.4869	92.9364	59.6896	2114.91	200.991	9.66792	46.1054	161.62	60.3016	29.9893	379.938	67.0797	8.82321	18.097	101.148	104.94	3273.28	8406.95	13091.8	42.4495	51.2938	4607.52
B4339	1.77183	1.18671	50.5968	2.07262	9.05991	4.16275	15.5252	432.42	1.68515	0.869611	0.1767	0.0237776	0.0810838	4514.09	3.48508	0.0620704	0.293426	1.53402	0.0589566	0.017936	0.0467599	0.159982	0.486312	0.770398	58.5835	59.3539	1.30762	98.6924	101.26	67.887	1855.27	242.874	10.0771	95.0798	417.068	180.444	55.8233	1367.6	123.557	13.8473	56.202	446.42	221.284	10870.9	28647.9	31654.5	101.831	161.066	11962.7
B4403	4.99885	1.82292	47.851	4.32235	9.17839	4.03196	10.7179	804.543	1.29872	0.468113	0.150315	0.0221898	0.0521692	3746.2	2.81923	0.0423371	0.289618	3.07604	0.0640399	0.0183067	0.0357011	0.114786	0.681603	1.04768	86.757	87.8047	1.18891	98.8111	128.231	72.9949	2665.04	457.741		85.3276	266.202	106.717	73.4354	1432.4	73.8118	12.0841	41.9965	227.561	227.03	7108.7	15544.5	24982	77.2786	148.458	6812.28
Barke	1.28495	0.328548	36.911	1.44922	4.69695	2.40878	8.35866	3585.83	3.45394	0.830316	0.218435	0.0314774	0.146608	4085.83	2.39319	0.0497921	0.659569	1.12206	0.260524	0.034485	0.121062	0.149013	2.21702	0.618167	59.522	60.1402	1.00346	98.9965	144.528	71.444	2733.81	318.07	11.6778	53.1366	276.718	126.014	62.5489	1454.47	106.255	15.2823	43.5166	179.871	250.022	6654.94	14732.6	7080.51	80.7288	172.072	5298.33
Steptoe	0.905047	0.425782	58.1832	1.1889	5.26121	2.36139	11.6552	454.248	3.54677	0.525932	0.111765	0.0405399	0.0456433	2371.18	2.55263	0.0625723	0.48816	2.78233	0.189227	0.0328807	0.141439	0.160669	1.03159	0.645207	73.2785	73.9237	0.882323	99.1177	91.2384	52.5398	1594.39	19.4759	1.39641	74.0704	309.471	112.871	59.3436	1178.7	99.1497	25.0377	57.9818	391.6	159.648	15885.5	27468.8	30277.6	101.042	186.477	14021.4
Auriga	7.03848	2.21239	38.8912	8.69777	21.0639	2.82128	10.1885	2435.38	2.88264	0.751005	0.168087	0.0225814	0.0625429	2668.93	2.02513	0.0474634	0.380992	3.95105	0.11887	0.0234515	0.0711019	0.122921	1.57299	1.16136	70.545	71.5397	1.33432	98.6657	102.884	64.1246	2212.66	42.6832	2.03512	63.7056	448.005	165.922	105.461	1263.71	102.905	16.6869	43.9229	162.584	235.93	10739.8	28807.5	27162.5	109.267	158.672	6620.18
Triumph	15.1034	2.58829	45.3268	13.2688	11.0832	3.23916	8.25956	486.891	1.35241	0.457406	0.116895	0.0113537	0.0533325	2870.53	2.5452	0.0433477	0.262541	2.34432	0.0531624	0.0390049	0.0345955	0.0944261	0.459168	4.51022	43.1472	48.1134	10.9029	89.0971	137.577	72.6564	2130.8	186.124	8.23389	72.6972	469.477	209.507	51.0964	1103.52	130.535	25.2447	69.3578	287.26	248.677	7022.98	27949.3	15835.9	151.447	160.654	5441.17
Optic	11.783	1.46835	43.0364	10.3056	6.68471	3.61006	8.72184	416.66	0.940703	0.246776	0.0844373	0.00399749	0.0431413	3028.41	2.14037	0.040906	0.187224	2.83503	0.0399894	0.0310015	0.0279961	0.0970342	0.154261	0.434603	53.5543	53.9889	0.86287	99.1371	98.7713	71.2875	2441.85	139.156		69.8619	508.71	282.147	43.6883	1877.53	109.514	10.4026	60.006	148.089	265.36	15158.5	29052.7	38927.7	115.507	161.361	6745.14
S42.IL121	2.85372	1.32439	48.3751	4.17812	12.7046	3.41086	9.01243	334.363	1.49539	1.00134	0.103755	0.00710408	0.0411016	2224.14	2.53575	0.0380469	0.199932	2.63039	0.0338017	0.0256333	0.029618	0.0846213	1.57751	0.47997	51.6904	52.1703	0.942918	99.0571	120.181	75.8046	2443.95	104.707	4.1607	122.394	401.307	237.312	49.6902	2666.38	138.527	24.5327	51.1505	158.387	318.319	13801.7	27130	42089.8	132.526	211.111	15459.5
S42.IL137	4.12972	4.41979	47.4201	5.46473	6.93149	3.80257	11.8313	446.355	1.92718	0.370439	0.1205	0.0130022	0.0453893	2464.02	1.47958	0.0467844	0.239473	2.20358	0.0473231	0.0177775	0.0379834	0.102521	2.92115	0.721515	67.2883	67.8295	1.07748	98.9225	110.848	69.7399	2166.46	141.768	6.26822	77.9694	441.824	190.744	67.8096	1901.23	68.027	18.1914	51.289	350.092	307.45	10366.8	31466.1	25280.2	115.424	163.795	7880.81
MBR1012	1.40704	0.318715	32.0634	1.64608	12.0873	2.5792	8.49719	208.652	1.30515	0.220084	0.105438	0.0342781	0.0689739	1231.94	1.83497	0.0659297	0.24901	1.17434	0.0631061	0.368659	0.0851128	0.143635	0.597633	2.65748	72.9974	75.6549	3.55255	96.4474	364.955	77.9629	2821.81	161.157		166.814	431.075	237.499	52.5408	1536.32	88.4307	14.302	50.9823	104.713	217.377	43623.1	19218.6	50367.2	129.392	136.549	20212.6
S008	8.87291	4.74997	47.1345	11.7577	9.02676	3.19705	7.83177	336.114	1.55125	0.263217	0.0891423	0.00989232	0.0346589	1807.13	1.54091	0.0593225	0.15833	0.746785	0.0448257	0.0135128	0.0606879	0.103384	0.812298	1.20955	81.9119	82.8191	1.33593	98.6641	97.3879	62.8686	1933.37	134.74	6.96921	59.3242	297.888	187.508	52.8578	1375.16	86.1855	9.43633	35.1767	133.019	239.013	9764.91	26559	25544.2	86.677	146.687	7172.45
Grace	0.705575	9.26492	38.4488	9.09259	6.98274	3.27968	9.12845	518.536	2.04129	0.399839	0.101765	0.0150268	0.177672	3869.72	2.70763	0.11247	1.13798	1.01831	0.427306	0.185402	0.360157	0.322358	1.18005	0.636216	67.8076	68.4438	0.907035		108.892	62.8987	2456.72	235.248	8.74645	73.3208	365.127	138.929	67.2235	1432.96	106.442	20.661	36.9139	50.8117	209.804	5087.59	19243.9	22211.6	122.807	185.609	10067.3
S036	3.53101	2.94234	41.9903	4.70785	9.34241	3.29267	11.0047	1335.7	2.28177	0.391843	0.121588	0.0226867	0.0505859	4112.49	2.63177	0.050984	0.328306	1.83459	0.0751006	0.0198982	0.0537434	0.123755	1.31339	1.2042	72.5044	73.7086	1.61321	98.3868	120.262	62.3602	2418.33	228.759	9.0211	99.1604	372.758	189.559	84.4034	1570.29	96.1978	14.4692	34.5877	164.279	266.689	8417.39	23811.6	16172.2	117.68	153.521	9706.85
S040	1.43776	0.272366	34.3826	0.855064	5.43954	3.35224	11.33	198.378	1.3036	0.343969	0.115196	0.0144388	0.0419703	2026.55	1.67514	0.0511826	0.179083	0.702418	0.0424378	0.0154665	0.0364552	0.103016	0.0433407	0.612425	52.8824	53.4948	1.04459	98.9554	89.2718	54.6438	2079.98	182.063	7.88241	93.4183	446.281	232.597	30.4477	3011.81	124.91	25.8068	52.0003	176.182	316.706	17684.3	23114.9	51182.7	107.563	270.127	12223.8
S054	2.00957	1.62826	48.9937	2.72837	12.048	2.69553	8.308	827.892	2.2276	0.462311	0.129661	0.0174913	0.0594799	2999.22	3.02305	0.0551096	0.28974	3.47216	0.0605797	0.0284531	0.0577709	0.119466	4.11319	0.734952	73.8013	74.5362	0.968488	99.0315	116.526	55.6052	2071.39	203.875	8.7044	54.803	308.597	119.932	49.5969	1316.25	83.2403	11.4351	27.845	120.3	162.052	6216.25	10154.2	19171.9	78.6096	91.4467	6450.47
Quench	2.16322	0.684665	41.4219	2.50555	7.79536	2.45734	9.09772	974.256	2.95368	0.558193	0.0977031	0.0415709	0.0613978	3491.38	2.63175	0.0473682	0.396593	4.28308	0.097009	0.0147518	0.0613752	0.106166	4.4683	0.813941	63.2873	64.1012	1.27053	98.7295	131.461	69.0886	2407.47	295.294	11.5968	60.9342	282.976	123.637	27.1426	1455.08	63.8006	10.2089	32.6372	47.3999	197.392	9983.41	16447	28587.3	72.2445	122.687	10272
S095	0.818289	1.86009	39.4791	2.4738	2.94865	2.7733	12.8653	1282.2	3.10236	0.465247	0.121403	0.0252137	0.0541337	3453.49	2.55315	0.050127	0.347219	5.12014	0.0867664	0.0176206	0.0567888	0.106983	0.150138	0.750328	68.2823	69.0327	1.06357	98.9364	110.907	59.278	2445.29	107.259	4.3708	27.128	215.536	121.598	20.1468	1198	70.8527	8.11027	24.9247	18.8042	160.243	5553.96	11813.8	18865.3	59.6789	110.722	5927.24
Marthe	0.389972	0.105893	41.6008	0.495866	0.984807	3.57091	10.4168	1395.21	2.81071	0.612879	0.244009	0.0195728	0.0578669	3947.77	2.92104	0.0480141	0.282148	5.41351	0.0750874	0.0339816	0.0467728	0.0998985	0.342656	0.907604	69.2147	70.1223	1.29517	98.7048	100.207	45.7884	1864.5	171.687	11.9226	56.3169	214.971	79.5863	55.1639	1415.04	36.6752	7.9113	15.3354	43.0945	138.882	5306.34	12872.5	17487.2	57.0281	80.7049	8254.06
S101	1.45366	3.17807	40.6677	2.43779	3.75162	3.46647	10.3477	1468.73	1.77314	0.693827	0.182541	0.0239808	0.0652699	4765.54	3.54665	0.0461688	0.229874	3.38412	0.0633077	0.0182883	0.028013	0.11424	1.15788	0.57146	43.9501	44.5215	0.860529	98.5881	116.557	80.5611	2084.46	66.3823	2.73404	41.9662	341.057	148.491	42.9451	911.786	53.5514	12.8409	24.6913	77.1017	137.493	7082.68	9664.85	21438.3	76.9155	83.9625	4685.69
S112	2.76069	1.04995	43.8393	3.54816	1.72222	2.94191	9.5897	557.698	2.2254	0.742182	0.137834	0.0167967	0.122078	3713.5	2.86639	0.0347751	0.246514	2.03962	0.055729	0.027339	0.0368091	0.0956723	1.51228	1.31084	83.5385	84.8493	1.53526	98.4647	108.77	66.8842	2200.9	161.691	7.38157	43.5571	264.603	153.659	58.0346	1263.53	71.2581	15.3794	18.8331	74.9319	150.067	5990.25	12172.5	16758.5	88.0376	103.357	5315.3
S118	2.93731	1.40723	31.9314	3.99274	6.64242	2.50299	7.74056	1198.24	1.33823	0.710903	0.131267	0.0273658	0.108861	4277.53	2.10183	0.044511	0.364135	1.96492	0.0948736	0.032143	0.041669	0.101084	1.54199	0.910412	71.1933	72.1037	1.45217	98.5478	89.6924	59.9767	1795.54	335.134		52.1476	190.688	62.5963	49.5563	1461.69	79.0529	12.7909	23.3198	107.759	156.917	8750.41	12503.3	8371.84	86.7992	114.936	7183.24
S120	3.38004	1.80496	39.5921	3.88876	8.06301	1.93857	6.39338	1417.82	1.35454	0.331973	0.103535	0.0253816	0.109566	2829.65	1.55259	0.0334096	0.262558	1.36141	0.0678519	0.0185195	0.0310919	0.0773787	1.73143	1.20778	85.2944	86.5022	1.15966	98.6265	125.655	58.9846	2111.67	185.886	8.25964	62.4326	184.893	83.4733	45.194	959.598	42.5505	10.7778	22.5917	89.5475	158.406	6559.11	12755.3	10533.5	55.8423	131.766	5574.94
S140	1.5482	1.54422	41.4436	2.70636	7.39096	3.6383	11.7799	2157.58	3.68234	0.920316	0.162607	0.0273513	0.066883	6723.88	2.4043	0.0474957	0.378247	2.68734	0.0788124	0.0296171	0.0576152	0.124612	2.6147	0.920695	78.668	79.5887	1.15714	98.8429	108.278	59.1488	2199.83	182.924	8.30813	73.8212	216.175	139.12	56.4335	1392.31	78.4325	12.2428	27.5687	120.197	195.847	8914.59	11478.9	14262.2	77.0081	119.063	7627.02
Scarlett	4.11848	1.77229	38.4278	5.89077	7.43556	2.21905	9.72159	3227.16	4.50525	1.08492	0.197593	0.175926	0.115455	3563.52	1.88741	0.0573389	0.688625	3.28252	0.207147	0.0917786	0.158435	0.17375	3.42373	0.380721	75.6368	76.0175	0.522059	99.4779	168.311	62.5861	2766.87	160.618	5.87256	32.2421	174.293	68.9363	26.9325	632.472	47.0838	15.2357	23.2752	44.6193	104.2	5017.49	7253.27	6377.12	54.5557	87.5234	3625.49
Beatrix	7.49491	3.30489	41.7268	9.97358	12.3684	3.47247	11.7721	1603.99	2.01848	0.872449	0.119575	0.018808	0.060625	4298.53	2.45706	0.0420314	0.296308	2.65915	0.0625884	0.0169449	0.0403071	0.0992894	1.00193	0.76957	64.2211	64.9907	1.44729	98.5527	112.528	53.2318	1982.29	176.512	8.13406	40.0886	231.023	61.0402	34.9884	1121.52	94.826	8.64195	26.6021	137.116	132.822	4036.18	4977.88	17489.8	78.6413	110.685	4182.44
RB_86	45.2429	13.2789	37.4058	60.8698	4.25994	2.30263	5.12966	549.06	0.501457	0.244669	0.118821	0.127117	0.0981053	2508.83	1.04938	0.0550059	0.185478	1.56918	0.0571631	0.0305678	0.0395364	0.10402	0.0464234	0.941001	49.4819	50.4229	1.92599	98.3951	78.8438	57.9799	1341.03	111.611	8.30668	54.802	166.583	33.1712	22.6868	617.24	75.9238	7.37691	18.2616	78.0861	86.4418	2894.16	7889.97	9723.59	38.9449	77.9464	4602.95
RB_88	2.603	1.8487	59.9741	4.45171	8.23809	2.0963	6.42694	1410.32	1.25937	0.776437	0.152016	0.0883353	0.22249	2404.29	2.50502	0.119761	0.524751	2.54175	0.159463	0.0363839	0.22249	0.283982	0.173164	2.16349	70.1354	72.1466	2.77593	97.2241	97.2399	53.7345	1863.4	95.8428	5.18914	25.1073	162.561	35.622	37.1687	441.334	14.1723	7.80145	17.7997	62.4945	99.8763	5479.39	11980.7	11817.9	75.7354	31.3802	2757.08
RB_190	3.71741	4.44028	39.459	8.15769	5.69218	2.49873	7.16418	816.701	1.63191	0.677415	0.157964	0.0298605	0.165439	2371.8	2.08883	0.0580128	0.324276	3.00814	0.0860517	0.0415487	0.0843142	0.137199	0.153852	0	23.67	23.67	0	100	113.287	70.1396	1884.37	157.972	7.61635	30.1593	162.928	54.1059	16.9666	811.752	68.8341	4.67806	13.8805	50.1026	111.35	9343.83	15644.8	9530.92	72.7677	74.4235	2708.1
RB_196	10.3395	8.40833	62.4072	18.7478	7.17338	2.81765	7.48917	234.638	1.17918	0.296618	0.149447	0.0210825	0.077703	1199	1.58514	0.0575408	0.255399	2.24707	0.0469155	0.0339543	0.0398257	0.102248	0.448555	0.495618	67.4369	67.832	0.784214	99.2158	84.8988	61.0175	1762.7	159.712	9.3861	32.2059	73.3073	42.8972	19.2127	548.512	43.6174	2.28239	13.8228	69.201	83.2547	5983.95	7631.83	9353.71	35.2684	54.7131	2079.67
RB_233	2.13693	2.21533	73.0548	4.35226	12.8747	2.58582	5.5432	383.813	1.57913	0.416303	0.142176	0.0632974	0.178414	1128.62	2.52796	0.0549356	0.358778	2.64244	0.0715524	0.0711716	0.068123	0.126112	0.910287	0.828167	70.9085	71.7367	1.47729	98.8444	125.036	83.9289	1780.2	284.94	18.5062	49.0705	174.525	78.5943	40.5651	499.362	77.3743	6.38457	21.5764	69.1994	88.0133	4114.79	17768.3	3650.15	73.55	43.846	3199.44
RB_242	5.4179	2.89207	32.0616	8.30997	7.06152	1.52542	4.44088	85.6999	0.584298	0.12037	0.323299	0.232486	0.160302	2373.82	1.01801	0.0448912	0.189728	1.64849	0.0888578	0.0703253	0.0827688	0.106249	0.0563683	1.37824	68.7216	70.1268	1.5901	98.4099	139.344	63.9643	1135.25	114.742	11.7186	13.0533	35.9081	25.9725	12.5731	104.333	8.80284	3.76404	8.10248	35.9349	29.2171	2225.53	3162.27	8533.11	24.965	12.9642	1264.01
RB_269	3.80087	4.88985	76.6696	7.74051	12.7689	2.05153	6.40321	216.974	1.08465	0.433512	0.136753	0.0583794	0.115684	1418.19	1.82899	0.0789066	0.281584	1.67024	0.0748111	0.0388788	0.100671	0.139581	0.138155	0.492096	90.9501	91.4422	0.535235	99.4648	102.902	63.5715	1397.97	111.714	7.75331	14.73	46.7753	35.0657	11.65	294.579	32.8849	5.19513	7.56663	19.2527	53.4709	6877.7	8175.54	3878.6	38.6048	22.013	1106.53
RB_280	1.45809	1.84003	47.6167	3.29812	6.30984	2.15693	5.33857	129.006	0.941513	0.211293	0.169143	0.0296689	0.139099	922.334	2.03222	0.0555011	0.326492	3.22909	0.0779824	0.0278945	0.100717	0.118841	0.11891	1.51353	79.9695	81.4831	1.50901	98.2076	105.939	58.4744	1423.87	138.011		19.5194	119.627	49.7583	24.5161	617.519	86.005	10.3044	19.0814	61.0833	112.039	5203.42	20228.9	5875.7	58.7646	74.9381	1086.66
Arta	3.59239	3.13721	49.526	6.7296	7.36001	2.81026	8.52117	489.036	1.38768	0.376718	0.139815	0.0560972	0.107089	1922.53	2.56265	0.0447808	0.228532	3.43811	0.0588198	0.0552348	0.0554318	0.0918759	0.644005	1.26105	69.3426	70.6036	1.78417	98.2158	107.706	62.8497	2010.98	166.946	8.30022	58.1439	150.867	65.0387	42.4645	940.917	92.6712	11.2525	29.1708	77.2498	149.695	6759.47	14938.1	12304.1	75.8927	87.7286	3975.1
Keel	1.9144	1.77576	46.4775	3.69016	6.78084	2.15792	4.76693	241.638	1.73882	0.277975	0.119686	0.0172503	0.045957	1408.97	1.52498	0.0493411	0.254045	2.48318	0.0598348	0.0394397	0.0602455	0.124011	0.468297	0.320402	39.3746	39.6821	0.878299	99.1217	83.6301	64.2489	1650.63	254.746	16.1278	35.5432	118.639	75.6457	30.1152	757.66	77.0486	8.51429	22.5073	120.503	90.2093	7167.56	15387	3541.31	50.152	86.5592	2781.72
Yarmouk	1.97719	1.1888	40.4472	3.16599	8.13067	0.972505	3.85187	174.024	0.667175	0.139975	0.061848	0.106104	0.249496	829.417	0.838807	0.0438159	0.137877	1.16057	0.0612257	0.0783884	0.0662373	0.0746719	0.0416407	0.275855	41.3726	41.6485	0.546859	99.4531	72.1686	49.2469	1172.12	152.861	12.2615	22.8643	134.382	59.3827	35.6134	605.25	79.4978	6.75437	22.6865	72.72	90.9114	7179.5	9159.35	7419.46	35.4145	82.7921	1879.92
Mutah	2.55589	1.40627	27.8666	3.96216	4.94108	1.45621	5.97966	275.6	1.46037	0.256924	0.0989122	0.0575821	0.114284	930.273	0.741525	0.0626086	0.261512	2.83003	0.0909432	0.0355478	0.150615	0.127145	0.188508	0.514401	53.6809	54.1953	1.40734	98.5927	96.2122	59.8825		163.061		79.2525	217.415	75.1082	27.5982	450.29	97.8623	12.0963	30.8545	202.676	88.7714	10728.4	14414.2	12085.9	42.5008	75.6884	4093.01
Acsad	2.8507	1.66584	47.9951	3.80387	6.22871	1.92963	5.10073	300.471	1.14227	0.259258	0.103557	0.0385658	0.124148	1031.43	0.9962	0.0507669	0.234999	2.75651	0.0591308	0.0183885	0.0829012	0.0816215	0.238727	0.776837	87.6432	88.4201	0.876645	99.1234	83.665	44.6352	991.049	124.507		52.1695	99.0308	79.1596	37.4173	935.305	59.6648	16.2001	23.5573	71.9019	92.7535	9623.82	20162.4	5496.2	51.9043	91.8794	2704.8
Rum	0.339539	1.77801	31.9819	1.94778	6.81141	2.94083	8.60107	484.889	1.45624	0.334593	0.0839491	0.031996	0.0951147	1727.43	1.51083	0.0653091	0.42279	3.28089	0.117162	0.0505645	0.101299	0.10809	0.373969	0.289642	57.8733	58.1629	0.520805	99.4792	99.2941	51.6701	1946.2	208.197	13.1267	51.2904	78.9623	68.6221	31.5659	842.554	52.1914	13.4944	26.0374	92.8726	115.54	8372.69	11234.7	12639	63.5409	89.6036	2907.14
Morex	2.51705	2.54741	72.8936	3.79834	9.91758	2.14078	5.37084	247.172	1.56091	0.470194	0.112657	0.0670244	0.162515	2563.07	2.21815	0.0770595	0.454578	2.35628	0.117417	0.0502711	0.144785	0.164347	0.61419	0.996381	100.796	101.792	0.625129	99.0656	107.145	56.6637	1885.62	135.736	4.77919	39.9668	67.3871	52.5	29.6994	855.648	69.1293	18.0408	25.474	107.555	84.7325	6891.77	17060.8	8036.19	102.229	49.3186	2417.06
LR521	14.6035	2.90551	30.2269	17.509	6.6533	1.08031	4.25588	489.285	0.587651	0.172394	0.0716678	0.176544	0.180367	450.514	0.642991	0.0645086	0.190822	4.07496	0.1118	0.150219	0.154505	0.0917984	0.0984357	1.53589	46.1312	47.6671	3.28449	96.7155	114.78	35.6485	1521.79	118.775	7.71117	39.1951	85.0345	58.9123	26.6844	490.7	68.6224	13.0668	18.413	120.577	103.084	4185.63	7350.31	15739.4	70.4116	34.5377	2265.03
Tadmor	10.5422	10.8783	69.6539	16.0653	7.82368	1.43783	4.27971	209.283	0.519273	0.209326	0.0900444	0.0218105	0.0802106	611.371	1.69426	0.0353292	0.195759	3.05992	0.0486899	0.0530689	0.0531115	0.0628512	0.0878635	1.37162	59.9575	60.9862	1.92024	98.0798	100.762	45.8541	1091.7	129.32	9.27437	12.227	50.2282	38.8841	21.8084	445.185	48.1165	11.0938	17.5264	64.7946	54.9762	5920.02	8671.9	5726.36	42.4617	33.8512	426.319
ARKE26	5.25399	3.37482	49.8352	8.62881	6.72415	2.975	7.48158	1037.78	2.12417	0.617146	0.246703	0.0655466	0.255358	2078.39	2.08313	0.0527847	0.433932	1.78484	0.145723	0.117994	0.112375	0.140362	2.11073	0.864971	54.5089	54.9414	1.24565	99.3772	109.92	50.3338	1793.27	131.344	6.84647	49.3924	114.464	62.4253	35.7954	637.321	65.0389	8.20973	24.5424	186.418	119.171	5827.11	11287.9	5026.64	40.7544	75.5157	2997.33
ARKE31	1.58407	1.32041	46.4643	2.90447	4.66949	2.33149	6.12843	162.174	1.14185	0.233844	0.106086	0.028234	0.091632	976.768	1.83145	0.046915	0.227654	3.43016	0.0580614	0.0268736	0.092193	0.133753	0.136572	1.6463	75.0916	76.7379	2.09784	97.9022	117.218	43.5252	1745.18	173.312	9.69009	27.6931	65.5799	69.7625	31.868	658.358	67.0687	9.92577	21.1228	80.136	105.872	4258.79	11511.6	2389.7	42.4252	71.2042	1555.77
ER/Apm	3.88878	2.09493	50.4421	4.03932	3.75134	2.37117	6.19173	329.321	1.36574	0.190945	0.122364	0.0422335	0.0925719	1785.66	1.96166	0.057411	0.447045	3.38412	0.130989	0.0341014	0.109757	0.114961	1.5803	0.368207	41.9718	42.1559	0.733466	99.6333	95.1394	46.0754	1745.32	153.57	8.15079	30.1818	85.6779	56.4965	17.114	510.171	58.9315	6.30081	18.432	46.7552	88.259	4946.57	10783.7	6400.83	37.0352	59.0228	2440.06
ARKE129	12.1019	5.47268	45.0831	14.5491	5.04293	1.60753	6.33105	354.604	2.28197	0.37619	0.125675	0.10316	0.0861848	1054.92	1.94533	0.0852763	0.379323	3.67379	0.13648	0.119612	0.18133	0.155892	0.905268	1.21296	71.826	72.7357	1.70066	98.7245	110.818	53.8289	1222.2	60.5187	4.07902	27.058	67.4922	48.7527	20.2721	364.99	42.4073	7.41029	18.7436	84.7949	67.761	5797.24	7659.18	5404.8	32.6929	48.361	2110.97
ARKE130	1.57062	1.30712	43.3656	2.87774	5.21277	2.15793	3.94822	346.404	1.4577	0.315484	0.122176	0.0193777	0.0726818	1283.05	1.95433	0.0364779	0.193364	4.63912	0.0440912	0.0471338	0.0540403	0.0954147	0.195549	0.78125	61.1351	61.9163	1.22786	98.7721	127.607	62.175	1735.56	134.938	8.46821	35.4128	91.5372	71.834	22.3233	850.209	72.541	9.66611	15.8054	34.8294	81.3816	5229.05	8389.38	5461.14	43.6761	73.5626	1780.35
ARKE145	1.26038	1.13199	51.8852	2.39236	7.99932	1.86721	6.18288	232.68	1.54047	0.352477	0.104949	0.0187784	0.0552096	890.634	1.74168	0.0333009	0.200244	2.20657	0.0590409	0.0562061	0.0952992	0.117753	0.143826	0.782105	52.9488	53.7309	1.42594	98.5741	110.621	34.3898	1394.07	147.254	10.6364	18.2424	74.7623	46.0296	29.2847	392.749	36.2032	5.46772	14.8235	49.7582	56.0536	6622.22	14697.1	3396.86	47.405	42.0794	949.527
ARKE160	2.9664	1.53243	33.4277	4.49883	7.80588	2.18558	5.90806	457.702	1.13312	0.123262	0.124254	0.115128	0.035738	1765.94	1.47631	0.0549811	0.226649	3.51599	0.0606228	0.021792	0.0700182	0.109501	0.0848366	0.473416	42.3537	42.7087	0.972847	99.2704	117.946	43.8223	1589.4	134.763	7.18571	34.6191	90.9153	61.1015	17.5917	694.422	54.7222	10.4101	21.0106	53.0137	82.1675	2987.93	8081.61	8248.09	43.4725	65.5123	1687.59
ARKE182	0.954987	1.03156	36.9537	1.98655	9.46001	1.37932	8.46268	241.633	0.953219	0.256172	0.105849	0.104966	0.106633	1445.52	0.773138	0.084412	0.293704	2.20298	0.124146	0.0629861	0.211384	0.240728	0.216931	1.03075	43.7938	44.5668	2.10079	97.8992	104.22	42.9583	1361.88	138.029	10.5343	16.845	64.3431	38.5121	8.93242	664.706	53.5421	7.45204	13.4154	35.519	65.8239	5393.19	4384.63	5691.91	40.9253	49.937	1038.96
BW290	0.931289	0.810865	37.9356	1.74215	15.1631	2.08038	4.37053	1098.65	1.72539	0.712062	0.113145	0.0735199	0.0897338	3336.5	0.81942	0.0448762	0.34085	2.08899	0.0876322	0.0696474	0.0661256	0.0985663	0.367317	0.727111	52.4758	52.9606	1.41992	99.0534	240.137	74.8272	1376.12	114.109	10.3707	65.7131	114.698	60.8912	15.3856	371.358	55.4803	9.87372	22.154	38.4228	46.1016	23199.3	6092.37	11764.3	47.3187	52.7162	2427.73
BW281	16.107	8.73335	44.9843	16.7869	4.07907	1.49421	5.53529	436.987	0.746533	0.264898	0.192773	0.0358148	0.129236	1527.57	1.07891	0.0614506	0.402855	3.52181	0.097726	0.0541737	0.0738081	0.10839	0.205792	0.469746	46.7127	47.065	1.23805	99.3044	81.6422	70.2983	1574.56	113.229	7.2474	37.5954	77.0015	38.4262	25.6129	467.813	48.6417	5.7627	18.276	97.4726	62.6139	2631.8	7120.47	6941.84	33.8913	51.228	1308.7
Bowman	36.712	3.34726	46.9606	26.7061	4.15161	1.88076	5.95603	128.116	1.75832	0.236816	0.161175	0.0766162	0.106492	879.108	0.777646	0.0720882	0.282295	2.67656	0.0855077	0.0409828	0.119588	0.158348	0.281582	0.753367	64.5364	65.2898	1.07106	98.9289	85.0522	56.1906	1272.04	108.526		23.1314	69.3118	31.6977	21.1021	297.921	53.0613	4.68841	16.4781	68.5531	48.9397	1800.91	13238.8	5009.73	29.1227	36.5551	1502.56
Triumph_IL	7.6941	5.09683	35.668	12.7909	3.87591	2.23476	6.45849	419.042	0.777528	0.377123	0.122601	0.0706791	0.108199	2033.74	1.12837	0.0628409	0.555811	2.55174	0.219185	0.0424438	0.152023	0.120062	1.11236	1.32087	80.8924	81.8831	1.38128	98.7246	81.6132	60.3096	1761.5	98.5468	5.51994	12.7831	56.8523	25.2215	15.7711	265.608	28.5019	3.15065	8.27769	31.2551	39.7909	2791.83	4965.13	3084.49	19.9651	27.9128	874.748
BW287	7.48283	4.83062	59.6856	12.3135	7.1683	1.98207	5.68994	121.888	0.880156	0.15938	0.126992	0.0337118	0.133749	1167.74	1.44999	0.0586267	0.325929	3.79793	0.100316	0.0284678	0.129602	0.110488	0.214731	0.543757	44.3588	44.9026	1.2114	98.7886	83.3389	61.769	1363.39	117.926	9.94467	32.4471	68.7896	43.5614	16.5376	700.974	47.2955	6.34283	16.9697	61.7122	76.0796	4090.19	11347.3	4150.91	41.1578	49.7781	1511.9
Flagship	3.93153	2.39133	49.1276	5.33998	5.07508	1.86406	5.45234	117.329	0.815004	0.0806717	0.122026	0.021849	0.0421882	829.981	1.41664	0.0337402	0.168746	1.87432	0.0467287	0.0325136	0.0422299	0.0764919	0.104791	0.469013	49.2156	49.5674	0.709191	99.2908	64.4576	59.5434	1062.72	130.217	11.7573	14.3871	45.0198	40.4378	9.52775	569.27	51.5878	8.7374	14.9998	32.416	48.3069	5953.77	13083.3	8984.96	38.5896	34.8051	663.794
G400	1.27572	0.668244	52.6002	1.94397	4.94648	2.23401	7.23098	611.807	1.40075	1.14298	0.269094	0.152877	0.369706	1500.61	1.73684	0.0787177	0.322373	3.44511	0.0835213	0.0476813	0.143162	0.171571	1.23091	1.74755	51.1083	52.8558	3.30801	96.692	257.324	59.5647	1726.1	128.172	6.89109	36.2773	100.137	52.3794	8.73536	520.602	80.2418	10.3271	26.4985	20.6824	65.9072	17980.7	6946.64	10824.9	52.6988	57.2496	1860.76
HID44	1.17023	1.36622	20.8867	2.53645	3.91208	1.50385	6.16323	175.786	1.00714	0.27017	0.112746	0.071861	0.0633639	725.957	1.16338	0.0685247	0.203144	2.54582	0.0770098	0.0889616	0.10796	0.15188	0.0674906	1.1364	38.1496	39.286	3.25744	97.5804	117.012	78.7498	1165.72	140.253	14.7366	19.0583	67.8589	53.6377	9.63702	219.841	41.2719	4.19784	17.2254	51.0095	42.5356	4943.24	3290.82	8238.06	28.5085	43.8032	561.323
RB_119	0.889528	0.973707	36.8825	1.53867	5.55103	2.33282	8.30405	654.756	2.49509	0.431954	0.125515	0.0311849	0.134404	2233.75	1.9885	0.0625863	0.26477	0.695479	0.0667047	0.0261886	0.0708818	0.104944	0.51457	0.589617	45.6541	46.2437	1.55674	98.6666	106.174	60.2282	1484.42	142.105	9.63775	22.2046	93.2201	53.982	16.9823	622.389	66.7641	6.54362	20.6216	86.3464	89.7443	5417.41	9908.43	7060.36	46.5817	57.1352	1226.36
RB_162	1.08924	1.00971	25.2324	2.09895	4.4283	0.999503	4.23207	101.695	0.32048	0.352544	0.124587	0.0192713	0.306728	804.258	0.786927	0.108832	0.524218	4.36856	0.253187	0.195705	0.237844	0.558426	5.99261	7.51874	110.96	117.951	5.54505	94.455	83.7997	66.4708	903.129	132.827	15.4438	34.7302	184.565	50.2445	20.8037	385.004	62.3163	7.07289	20.0374	39.3246	47.8123	2951.49	2290.6	5900.04	27.3018	44.2463	1065.58
RB_231	0.559315	6.33909	34.3179	3.58903	4.43479	2.26642	9.2027	546.338	2.28663	0.610299	0.107658	0.210588	0.198389	1941.29	1.72547	0.12493	0.522787	2.85202	0.239242	0.111103	0.355367	0.299946	0.309932	0.531781	43.6256	44.1573	1.50763	98.7352	98.0241	52.6657	1364.95	136.859	9.22642	50.4475	126.675	43.6723	14.5937	517.007	50.5859	5.943	22.2111	63.315	62.6343	6620.71	4863.72	7604.77	29.0386	54.3638	3246.59
RB_93	13.4228	5.80749	43.3525	14.756	4.65302	3.17175	8.32694	432.626	1.10121	0.405943	0.112579	0.0235197	0.119806	1850.3	1.92018	0.0431722	0.223983	2.62795	0.0396617	0.0604314	0.0259728	0.0590684	0.190966	0.501961	56.333	56.9474	1.06711	98.9329	84.0476	71.2127	1746.89	163.005	8.44597	47.3981	108.179	63.1504	25.4852	840.1	83.6722	10.9439	27.2373	59.9262	119.76	4348.82	12016	14637.3	69.005	56.0857	2602.12
BW284	2.10961	1.34541	85.7796	3.45502	7.0222	2.19136	4.07133	63.3291	0.394992	0.162768	0.117621	0.124821	0.0484962	556.43	1.06366	0.0668005	0.176421	3.1531	0.0735716	0.101075	0.115696	0.173198	0.213729	1.31858	67.2712	68.2602	2.01924	97.9808	210.963	67.6305	1610.7	146.738	7.30184	10.0454	106.08	51.6641	10.035	263.239	27.803	6.85926	13.6765	47.8729	47.4811	6245.92	7939.09	8283.38	15.6065	21.835	359.792
BW285	4.25356	2.69275	81.829	6.94631	5.80465	1.79921	2.52884	141.163	0.194499	0.240319	0.0809635	0.0603701	0.11391	251.196	0.835563	0.0608389	0.182496	2.99753	0.0793325	0.227564	0.124828	0.159435	0.333354	5.98103	77.1962	80.1867	5.89708	97.0515	252.301	84.1871	606.609	88.2214	10.2925	8.19171	72.4397	45.3256	6.02102	307.204	31.6369	6.27996	13.9245	64.5788	57.7187	13193.6	14943.7	6916.22	18.7075	47.7901	652.96
[truncated: 10 more columns]

## Sheet: SE Control
	sugars					amino acids																		Tocopherol					glutathione
	µmol/gFW	µmol/gFW	µmol/gFW	µmol/gFW	µmol/gFW	µmol/gFW	µmol/gFW	nmol/gFW	µmol/gFW	µmol/gFW	µmol/gFW	µmol/gFW	µmol/gFW	nmol/gFW	µmol/gFW	µmol/gFW	µmol/gFW	nmol/gFW	µmol/gFW	µmol/gFW	µmol/gFW	µmol/gFW	µmol/gFW	µg/gFW	µg/gFW	µg/gFW	%	%	nmol/g	nmol/g	µmol/g	nmol/g	%	nmol/g	nmol/g	nmol/g	nmol/g	nmol/g	nmol/g	nmol/g	nmol/g	nmol/g	nmol/g	nmol/g	nmol/g	nmol/g	nmol/g	nmol/g	nmol/g
genotype	Glc	Frc	Suc	Hex	starch	Asp	Glu	Asn	Ser	Gln	Gly	His	Thr	Arg	Ala	Tyr	Val	Met	Ile	Lys	Leu	Phe	Pro	γ-Toc	α-Toc	total Toc	γ-Toc %	α-Toc %	Cys	gGC	GSH	GSH ox	GSH ox %	Glucose1P	Glucose6P	Fructose6P	Mannose6P	3-PGA	UDPglucose	ADPglucose	Glucose1,6bP	Fructose1,6bP	PEP	Citrate	Isocitrate	Malate	AMP	ADP	RubP
B3094	0.852635	0.130736	2.76236	1.06181	0.491452	0.48123	0.326395	542.866	0.298531	0.22813	0.0257882	0.0129517	0.0152475	931.527	0.644063	0.00967043	0.0690847	0.868034	0.0136074	0.00316385	0.00570665	0.0273778	0.054384	0.121732	1.89011	1.67962	0.126066	0.414318	1.6886	4.10561	336.786			2.62524	6.5741	6.30829	0.968956	77.3933	4.82507	1.87676	2.70004	3.08849	7.78156	427.707	230.027	767.512	4.01386	10.362	85.3152
B3117	0.665206	0.523518	1.19272	0.530506	1.47951	0.427347	0.942729	201.657	0.300888	0.138063	0.032427	0.00299363	0.00632874	648.731	0.436634	0.0070993	0.0582285	0.0272286	0.0145558	0.0377592	0.0057295	0.00718065	0.55146	0.0485776	11.033	11.2413	0.0193854	0.229298	59.2483	19.0816	39.3801			0.320482	4.17885	27.2513	1.41508	125.553	3.20223	1.33741	1.89313	8.69653	22.7779	876.28	237.216	32.3675	5.66333	7.04328	280.601
B3162	1.18061	0.00536233	2.18694	1.18597	2.14301	0.126699	0.414247	38.4339	0.0877282	0.110542	0.0520147	0.00179134	0.000495698	56.997	0.813606	0.00244833	0.00231688	2.21591	0.000708266	0.00998338	0.00794708	0.0117018	0.0414855	0.136173	3.00705	2.87156	0.273562	0.556943	12.4752	12.7709	10.356	14.9674	0.759408	3.09674	27.9967	31.1189	3.25755	26.9961	11.643	3.90103	2.03277	16.5272	10.5464	237.567	1051.47	1591.61	10.9137	13.9416	231.65
B3163	1.7605	1.60472	3.60338	3.13612	1.08361	0.105586	1.37117	189.399	0.320196	0.0634885	0.0253691	0.00256622	0.00790885	539.824	0.740826	0.00342345	0.0717352	0.607984	0.0200049	0.010204	0.0131976	0.013724	0.654271	0.329603	4.88561	4.8217	0.398993	0.398993	0.871219	13.575	203.857	42.6319	1.62013	1.56144	14.3013	7.34891	4.03369	46.7014	7.56516	1.37243	0.610077	18.2045	5.91563	524.332	666.881	322.669	4.31631	2.39245	176.55
B3194	0.485584	0.643961	0.692183	0.646746	0.455833	0.363928	0.987755	200.446	0.139275	0.0820309	0.0172511	0.00451244	0.00676079	307.874	0.662905	0.00726819	0.0219287	0.401882	0.00742827	0.00287471	0.00883575	0.0110128	0.166871	0.0943814	3.56699	3.57557	0.13656	0.13656	6.30352	5.34639	140.127	4.51893	0.959148	0.823759	14.1341	8.7302	3.41265	69.6076	7.06385	1.47073	1.49188	2.97671	17.2856	586.005	915.069	1535.01	6.94066	11.2246	428.058
B3250	1.44489	0.242601	4.187	1.67776	0.740326	0.663277	1.36023	84.0605	0.0770093	0.0811197	0.0162123	0.0149037	0.0174515	471.416	0.587329	0.0191149	0.0828557	0.12186	0.035288	0.00917764	0.0447992	0.0359034	0.529276	0.38819	7.46742	7.53579	0.11727	0.11727	4.7712	13.1413	174.79	24.2975	4.07958	3.61534	19.7981	18.8987	8.55624	120.219	12.7562	1.84028	2.06515	6.13605	15.7507	256.915	589.213	713.986	4.77632	5.36635	595.405
B3254	0.177109	0.0837159	3.37658	0.186649	1.55429	0.402688	0.813823	86.0284	0.45093	0.130436	0.00640924	0.00390597	0.00513909	459.114	0.426042	0.00560648	0.0266762	0.859298	0.00510063	0.00195139	0.0215722	0.0138123	0.0943265	0.110946	8.33689	8.43207	0.104603	0.237166	2.88309	0.665972	217.912	23.957	0.222844	5.51325	26.9863	7.77236	9.35528	162.754	6.22661	1.74188	2.74646	22.0531	20.1495	966.335	1920.27	1486.69	17.7349	5.47338	859.748
B3274	0.15714	0.430488	1.82895	0.350132	0.628907	0.580651	1.51809	37.7045	0.204741	0.0618377	0.129307	0.00739345	0.0436732	514.212	0.581393	0.00409883	0.0306314	0.729509	0.0140699	0.00842085	0.000647836	0.0102666	0.448425	0.059622	7.53915	7.53585	0.125633	0.125633	3.69597	9.19554	128.799	13.0574	0.608725	0.158307	33.5331	9.06683	0.973159	76.6312	12.5285	1.50555	2.97846	21.9213	16.503	729.898	746.493	1425.14	7.36349	13.3655	499.777
B3298	0.263648	0.475776	2.65284	0.629926	0.819782	0.125588	0.971845	305.151	0.582029	0.144819	0.0335191	0.0140817	0.0208751	92.4765	0.290023	0.010082	0.131282	1.0145	0.04676	0.00624345	0.0461309	0.0372182	0.221473	0.17245	3.23997	3.38569	0.175168	0.175168	4.67513	6.52612	34.7522	40.7268	1.5242	5.20226	3.49878	16.2144	3.15288	149.219	7.45394	1.64066	2.45329	9.23199	18.4741	545.857	1663.85	637.03	5.43432	9.41331	515.356
B3332	0.299404	0.113307	1.91229	0.279388	0.740357	0.281637	1.2912	102.079	0.662114	0.0789475	0.0792895	0.00807612	0.00921101	321.622	0.687369	0.00591642	0.0637346	0.605333	0.0193051	0.00858894	0.0275189	0.0103079	0.221844	0.159275	3.46445	3.36378	0.223531	0.270348	2.85069	3.03727	88.6706	3.19438	0.74388	2.18025	6.16137	11.1237	0.567421	89.976	3.44248	0.791428	0.630028	27.157	11.2632	592.694	693.175	510.223	8.01263	9.70566	370.153
B3457	1.34858	2	2.32751	5.36687	0.171109	0.449112	1.25564	237.21	0.213392	0.0750488	0.017568	0.0117674	0.0417724	301.978	0.255064	0.0141339	0.109472	0.5732	0.0249726	0.0128889	0.0258481	0.0555105	0.186384	0.343165	14.1157	14.0748	0.656202	0.656202	6.47828	12.203	265.66			2.36729	8.54912	7.12819	5.62999	77.581	8.66049	0.864488	1.05288	3.03665	1.21045	2030.01	1830.43	741.475	5.08499	5.83023	21.2373
B3460	0.713283	0.307976	5.72584	1.00567	0.337944	0.285808	0.471951	37.0077	0.208271	0.10376	0.0182478	0.0110756	0.0080882	264.804	0.676814	0.00733513	0.0208746	0.993679	0.0134032	0.00853292	0.0176849	0.0265203	0.291423	0.0994836	10.0895	10.1537	0.0959485	0.0959485	8.17917	9.78443	58.2221	9.91025	0.145624	3.9442	10.6528	9.03336	1.46455	51.9149	20.3626	2.28806	1.45682	7.01288	7.97959	94.1959	1233.2	668.245	3.78944	5.43185	161.512
B3482	0.409867	0.386598	4.26729	0.380365	0.208412	0.208028	0.470186	532.161	0.31269	0.127012	0.0382648	0.0263795	0.0132844	665.586	0.481895	0.00874077	0.0563481	0.166559	0.024029	0.0101808	0.00659843	0.0251646	0.869977	0.128121	2.55298	2.56563	0.174626	0.163707	5.91304	9.48043	205.57	88.7389		4.00228	9.66575	11.4172	3.05352	114.387	8.48404	1.20559	3.73652	11.8517	16.3389	287.721	348.165	911.403	5.2253	13.8905	239.551
B3484	1.02025	0.284593	2.3218	1.28107	2.3432	0.201995	0.424438	107.802	0.349666	0.11475	0.0124027	0.000372773	0.00170818	468.06	0.896724	0.00263819	0.0251569	0.683021	0.00539037	0.0131591	0.0017666	0.0115575	0.791447	0.0709244	6.03445	5.97178	0.207005	0.207005	9.37415	6.2952	324.445	0.916053	0.606605	1.41381	9.42499	12.1161	2.6505	121.688	8.91384	2.01638	1.5696	14.6994	15.5766	512.857	1213.65	1047.59	10.4425	8.74481	421.723
B3542	0.656128	1.0813	3.76647	1.63939	1.10383	0.365662	1.70097	217.44	0.264671	0.0865898	0.0171255	0.00491269	0.00529195	753.111	0.744561	0.00533467	0.02063	0.397827	0.00769681	0.00564018	0.00624189	0.0207831	0.391937	0.0785867	7.60465	7.67756	0.0480577	0.0480577	10.4738	7.68093	92.9555			7.78522	15.7455	9.58563	4.8296	244.387	15.9169	0.403967	2.13965	44.5314	28.9207	1113.44	1942.61	1497.81	9.81838	5.16783	461.439
B3684	0.201264	0.199381	5.24834	0.347847	0.630822	0.404152	1.79331	75.2849	0.269296	0.0133143	0.0240165	0.00533014	0.00992403	876.981	0.468323	0.00352865	0.049914	0.531892	0.0143856	0.00650848	0.0119523	0.0208262	0.941609	0.161827	6.65984	6.7863	0.19658	0.19658	4.63157	6.85197	84.4539			1.24619	24.7164	13.2753	4.87588	134.586	2.39665	0.923539	1.10127	56.1353	7.85527	1061.2	1220.9	419.405	3.64443	6.27747	46.9862
B3818	0.478947	0.67273	6.26372	0.347116	0.344489	0.288543	0.781287	255.316	0.253574	0.0556675	0.045106	0.00298752	0.00762804	463.678	0.34639	0.00393004	0.0256684	0.326417	0.00474711	0.00368061	0.0032619	0.00749544	0.164325	0.0753622	2.67404	2.63315	0.153486	0.153486	23.0554	7.17794	474.56	73.1831		1.90802	9.34251	10.6467	2.55004	158.406	11.546	1.55079	1.18374	13.6142	9.82511	326.457	941.613	618.565	3.09928	6.75322	345.756
B3828	0.550114	0.356051	6.63135	0.803851	0.783957	0.144401	0.92619	153.864	0.165311	0.0906822	0.0146697	0.00310717	0.00956197	522.011	1.28466	0.00654648	0.0262918	0.816391	0.00451533	0.0192879	0.00115465	0.0216621	0.785151	0.109872	5.76217	5.81827	0.137366	0.137366	3.51781	12.8816	282.226	73.9061		1.56542	23.6195	10.3563	2.69398	67.7906	11.2816	0.995876	2.2147	13.7878	15.9437	623.515	1212.14	1936.92	12.5808	4.01244	382.99
B3862	0.0786036	0.0513152	3.18149	0.0939697	0.317717	0.3598	0.273728	141.269	0.903929	0.0429635	0.0468762	0.0155452	0.00754196	183.669	1.02102	0.00511564	0.161615	0.995859	0.0853294	0.00595569	0.0492631	0.0319545	0.210431	0.160554	4.22809	4.35584	0.155279	0.155279	0.543743	13.7483	219.142			9.91768	23.9001	31.908	5.03545	65.7674	14.0127	2.53884	11.6401	71.5453	28.5306	1218.84	2664.89	3432.69	24.4371	17.6357	122.371
B3887	1.46794	0.634043	0.284538	5.2851	1.85954	0.11355	0.497947	178.994	0.268631	0.0248082	0.00451536	0.0282835	0.0137425	770.854	0.33877	0.00864502	0.160622	0.0244116	0.0723959	0.00418396	0.0648936	0.0434385	0.495987	0.165707	3.23381	3.35681	0.191409	0.363204	21.7548	10.1432	822.054			3.76411	11.973	16.3628	1.96158	23.9426	13.2859	2.16957	0.36325	0.932726	17.0034	398.592	1066.73	1358.87	13.2007	3.63672	65.1221
B3918	0.0229553	0.299203	2.9324	0.248244	0.49725	0.612599	1.22793	293.716	0.0738799	0.181243	0.0336793	0.00652158	0.0204812	1062.47	0.236544	0.00691986	0.101832	0.295751	0.0206599	0.00279677	0.00692306	0.0280459	1.07884	0.0731791	4.88919	4.92302	0.0526709	0.0526709	22.481	4.91775	616.207	178.868	2.0777	2.03422	11.6286	7.89862	4.57003	144.79	10.2334	1.33492	2.10933	11.2991	16.4004	388.513	1234.43	1014.55	5.79891	6.10766	43.9723
B4032	0.551724	0.437993	6.82808	0.682078	0.576832	0.399517	0.972379	182.082	0.0266954	0.0675047	0.0201982	0.00936764	0.0129062	470.87	0.89727	0.00917628	0.0237781	0.159351	0.00849104	0.00793556	0.0240123	0.021109	0.70786	0.0946171	2.23437	2.15023	0.111965	0.111965	6.27995	7.63042	793.981	37.9197	1.48321	1.98046	13.6356	10.2517	4.52456	102.506	9.45995	1.03892	1.29699	14.2125	15.4628	1140.49	663.918	669.525	8.41293	4.44565	403.17
B4057	0.94864	0.963679	3.84921	0.712963	0.504779	0.742459	2.4496	134.529	0.420027	0.0721846	0.0381335	0.00449281	0.00518627	1079.69	0.572276	0.00806582	0.0247774	0.169511	0.0145323	0.00245576	0.0157703	0.0206345	0.187722	0.133224	7.78391	7.85584	0.189217	0.189217	14.9226	9.79662	604.879	54.2632	1.40661	3.66391	20.9371	16.7472	3.85584	248.246	9.9815	1.85552	1.26126	32.8117	27.9314	1154.05	1639.32	2478.25	6.5781	4.56083	688.968
B4167	4.53936	1.50463	1.70782	5.79368	0.923349	0.252708	1.11207	92.5284	0.176568	0.0418397	0.0095721	0.00295891	0.00114201	990.241	0.396172	0.00923126	0.0222633	0.910513	0.00772822	0.00599594	0.00476942	0.0131909	0.0793741	0.521455	5.52377	5.87305	0.452781	0.452781	76.3394	1.42304	1559.27			4.93252	2.73399	33.5076	10.1267	177.057	33.0357	2.30114	9.56385	29.2291	8.25159	447.98	1277.88	2388.42	7.97318	12.8652	587.4
B4338	0.498581	1.54271	15.5033	0.96069	1.07954	0.146673	1.53629	107.158	0.726342	0.0422419	0.0588011	0.00716076	0.0165541	703.125	0.523297	0.0103173	0.048161	0.695686	0.00723135	0.00622485	0.00409357	0.0265919	0.726703	0.0878141	5.63133	5.65866	0.148484	0.148484	0.703582	4.74393	244.117	6.51942	1.42419	9.39742	10.0605	7.51984	5.2641	103.567	10.1562	2.83763	4.98289	26.3215	21.8101	947.223	2506.42	1120.79	11.0496	10.8137	1156.73
B4339	0.544588	0.712614	1.36505	0.65174	1.48181	0.196562	1.29078	80.612	0.414486	0.149979	0.0484414	0.0056686	0.0139337	305.993	0.858215	0.0123352	0.0574892	0.5765	0.00865931	0.00667782	0.0225406	0.0336221	0.257546	0.0794626	3.6806	3.70608	0.141565	0.141565	25.6507	3.78349	554.88			4.13226	32.5388	51.8773	6.99129	351.731	11.7685	1.11358	4.19655	206.447	24.5311	1139.26	1388.75	2109.31	4.56153	12.958	552.529
B4403	0.582874	0.731175	3.00962	1.45268	1.04781	0.4493	1.75181	312.045	0.274501	0.106019	0.058515	0.0123698	0.0159206	831.73	0.696162	0.0078809	0.0787489	0.975647	0.0261378	0.00596621	0.0147093	0.0189636	0.102736	0.137437	2.60766	2.67927	0.135701	0.135701	10.7252	3.18463	43.4232	81.2236		17.1307	10.3609	15.8781	8.75277	247.744	31.3026	0.741292	4.1731	12.1434	22.6235	627.091	909.677	3060.48	3.78938	7.3392	295.323
Barke	0.659021	0.162348	2.07166	0.7658	0.450484	0.268034	0.478193	435.315	0.39674	0.0710277	0.0534481	0.0110064	0.0498457	969.175	0.617652	0.00308463	0.103827	0.394994	0.0892874	0.0146603	0.0601352	0.0151715	0.311681	0.149479	3.92657	4.03197	0.21054	0.21054	6.8349	12.1669	58.3782	48.3608	2.01836	2.16973	27.312	13.9954	4.33657	482.923	20.9624	1.78658	3.83984	52.0976	28.1695	595.022	981.416	368.558	10.8497	17.196	324.266
Steptoe	0.235183	0.207767	2.00402	0.314277	1.37385	0.418875	1.74545	147.599	1.75356	0.0539909	0.0320033	0.018458	0.0123097	537.365	0.538788	0.0297996	0.118009	0.747504	0.0533374	0.0110588	0.0465494	0.0758373	0.333562	0.078201	4.10017	4.06964	0.135862	0.135862	18.5541	3.18213	199.688	19.4759	1.39641	11.4661	47.7815	17.0466	10.3699	444.904	9.66725	4.9954	8.14128	50.1678	14.0322	1334.9	3580.33	4688.5	28.9014	17.7198	1994.9
Auriga	3.12046	0.804426	5.29406	3.79146		0.458804	1.28795	125.632	0.782342	0.0588409	0.0450254	0.00606386	0.00300294	429.997	0.267398	0.00549392	0.0799305	0.572965	0.0202739	0.00737064	0.0221474	0.0200848	0.634676	0.26709	8.36884	8.66251	0.208717	0.208717	1.77537	4.42668	115.323			3.75267	9.74834	14.1618	12.2157	123.677	25.8182	3.08994	0.823784	57.0925	18.3021	1332	1640.37	4518.7	6.29432	31.4658	560.553
Triumph	5.27976	0.443183	6.666	5.53201	0.0356372	0.624893	1.48342	161.436	0.59647	0.0817786	0.0328283	0.00190348	0.0153613	619.852	0.667938	0.00748719	0.0504236	0.45161	0.0101464	0.00620447	0.00288895	0.0153453	0.210349	0.54204	5.8535	5.69341	1.92488	1.92488	9.2613	6.1207	244.793	74.437	3.7865	8.58501	92.0822	21.2179	1.232	66.2976	12.3591	3.15355	9.12373	21.0976	60.407	691.561	4688.66	3311.04	25.9914	42.6449	328.848
Optic	2.33073	0.361387	4.78625	3.53509	0.952697	0.430127	1.384	84.2781	0.281798	0.0441748	0.0180408	0.000134592	0.0201187	490.744	0.401309	0.00197353	0.035636	0.375621	0.00996588	0.00612824	0.00631661	0.00797538	0.0489516	0.131746	5.9572	5.9048	0.296731	0.296731	8.35837	10.4705	174.654	57.3514		1.25135	23.9861	6.48169	2.73765	298.618	26.0399	0.920077	4.8082	19.096	27.4681	725.702	3616.87	1739.48	19.8162	22.45	1045.37
S42.IL121	1.00909	0.644803	4.76231	1.60367	2.93615	0.422112	1.18297	35.3828	0.489727	0.180464	0.0274904	0.000497294	0.00899937	325.642	0.345613	0.00419162	0.0329018	0.50125	0.00526426	0.00906403	0.00403537	0.0129581	0.611186	0.0725043	4.27133	4.25362	0.16079	0.16079	11.93	9.91009	221.069	69.2492	2.38954	10.801	18.6564	27.6775	6.52106	142.082	17.3507	4.73002	7.53089	29.3259	21.3387	2012.22	1973.46	2188.6	14.048	36.4517	2050.87
S42.IL137	2.52824	1.10624	5.30293	3.63448	0.830519	0.472619	2.01906	121.051	0.332383	0.0194617	0.0115462	0.00278307	0.00326846	376.227	0.453287	0.00755435	0.0126136	1.64457	0.00161537	0.00871766	0.006998	0.0227335	1.44059	0.0880874	2.27854	2.22475	0.1313	0.1313	3.37487	3.3602	148.967	53.2251	2.16843	2.05632	28.0125	32.7904	6.54571	216.565	11.1689	2.15242	6.59881	106.27	16.3758	199.706	2098	1450.32	6.83657	18.7241	1128.43
MBR1012	0.272508	0.119349	8.17092	0.346523	2.88759	0.561205	0.350604	43.6296	0.279103	0.0367867	0.0143411	0.0118257	0.0089426	255.037	0.478675	0.0120261	0.0529031	0.678297	0.0234711	0.339966	0.0360652	0.0353439	0.160173	0.745986	20.9631	21.6992	0.284688	0.284688	4.76779	42.2414	272.498	107.699		47.3208	24.9371	28.1843	7.88865	109.032	3.84912	2.46386	6.41887	30.1648	7.94479	6636.43	5784.84	3289.18	25.6337	13.7457	2766.04
S008	0.0221269	0.326511	1.34153	2.67018	0.783676	0.568983	1.34005	87.5396	0.237885	0.0341127	0.0190215	0.00229893	0.00809289	256.442	0.153439	0.00876835	0.0281074	0.236264	0.011274	0.00533471	0.0211547	0.0192296	0.756119	0.175183	8.05817	8.35488	0.182068	0.182068	7.41569	11.003	0.0191425	60.8603	3.14796	3.47695	35.0887	11.5654	8.3074	160.722	23.9489	1.34751	3.61573	36.8786	35.2963	1207.94	1313.49	5076.55	16.3335	33.6073	809.698
Grace	0.0665637	3.66766	2.74902	4.63199	1.21039	0.182139	1.29617	186.562	0.474234	0.0914611	0.0100297	0.00363373	0.124881	680.78	0.412037	0.0648013	0.842408	0.164414	0.363075	0.157819	0.322376	0.210549	0.858729	0.158003	4.69248	4.84652	0.141766		22.5364	13.1023	507.399	109.744	2.33776	5.0484	23.596	12.6536	5.57597	125.404	24.4894	3.12672	2.24322	5.36004	16.7921	757.557	1266.18	9421.25	26.6034	36.7634	1325.68
S036	0.0141146	1.64695	2.46324	0.892129	1.2415	0.467402	1.71833	300.72	0.635128	0.072433	0.015052	0.00448425	0.00926325	765.253	0.527407	0.0102693	0.0685628	0.516285	0.0300716	0.0091246	0.0258175	0.0284164	0.407941	0.224562	2.766	2.94235	0.2562	0.2562	11.3136	1.3093	266.36	24.8938	0.425637	3.00894	30.6455	11.0347	12.8563	192.925	33.9846	1.82053	3.20998	45.4415	33.8305	1328.14	593.6	1951.26	14.4724	14.5512	1612.36
S040	0.867569	0.0823008	3.212	0.489647	1.04167	0.093461	1.02928	53.3849	0.476677	0.0495898	0.034612	0.000325848	0.00717743	3.78372	0.0363064	0.013593	0.0234106	0.151649	0.00581626	0.00458185	0.00214289	0.0116275	0.00508854	0.0652121	1.79925	1.84165	0.0134744	0.0134744	12.3695	8.01763	229.585	5.10244	0.179178	2.96298	34.0918	17.9306	3.20035	229.807	42.2612	3.56193	5.58499	19.1451	31.2654	1589.83	1024.14	1788.64	11.7312	24.4414	1211.73
S054	0.529134	1.20272	4.16371	0.641978	1.7613	0.780015	2.08871	81.1014	0.395489	0.0488	0.0310133	0.0058096	0.011039	447.522	0.777876	0.0122716	0.0525446	0.623543	0.0193151	0.00913645	0.0296627	0.0317524	0.81979	0.124214	5.2688	5.37841	0.121233	0.121233	18.5718	9.56232	159.383			1.04972	53.636	19.5242	10.5656	125.069	18.5703	1.67003	6.84309	18.0722	11.5093	787.974	496.258	1367.82	20.232	13.3874	250.709
Quench	0.536898	0.270557	3.01628	0.587304	2.26029	0.265327	1.52773	248.527	0.827191	0.0790636	0.0124802	0.0114374	0.0102977	579.69	0.461695	0.0118168	0.0950531	2.0889	0.0373256	0.00420217	0.0183338	0.0197263	0.266502	0.164049	3.62783	3.67148	0.262945	0.262945	5.66198	11.4819	141.076	4.86041	0.339026	2.28297	38.685	10.4728	4.32213	87.1436	6.96913	1.91164	1.41919	5.21343	10.0253	820.74	761.813	1936.05	6.96408	30.8791	1174.54
S095	0.501484	0.857503	4.93928	0.753271	1.76463	0.631942	1.26228	127.819	0.392618	0.0962184	0.0284193	0.00887735	0.0103633	796.969	0.533156	0.0101938	0.0678529	1.00996	0.0292128	0.00993108	0.0123441	0.0244742	0.0279837	0.172282	4.69593	4.82277	0.186971	0.186971	13.7843	10.9479	134.513	12.792	0.282694	4.67864	39.1584	20.8469	3.54253	104.497	18.3127	1.27813	5.91458	2.69997	26.4036	778.67	297.038	2891.81	9.08887	19.542	1185.57
Marthe	0.0336007	0.105893	7.74548	0.139494	0.984807	1.22316	2.47824	646.675	1.45643	0.0589107	0.0914421	0.0020718	0.00502061	1408.02	1.04177	0.00894721	0.0391624	5.77723	0.00964121	0.00715302	0.00379738	0.00768316	0.264711	0.128256	1.99697	2.01454	0.175761	0.175761	31.2999	8.78841	617.818	79.0721	11.5847	13.224	52.4356	6.15539	9.76536	59.4395	13.0328	3.29014	1.30902	21.5824	22.2051	800.138	16.7628	1397.88	5.74466	9.34932	853.229
S101	0.157761	0.647948	4.17754	0.413184	2.20192	0.432531	0.939565	138.821	0.288126	0.0472558	0.0629554	0.0113754	0.0109523	854.838	0.69889	0.00663436	0.0363054	0.973096	0.0134679	0.00577422	0.00351644	0.0177296	0.626372	0.182473	3.62381	3.46084	0.218929	0.579607	11.4442	3.41972	361.588	16.0331	0.72474	5.95718	60.6189	48.7355	17.0944	110.278	3.61255	1.7098	4.38789	19.058	29.8307	2704.74	2571.51	3766.24	20.5589	14.2208	1247.02
S112	0.888185	0.13615	2.64768	1.09895	0.974183	0.539167	1.81606	121.558	0.686215	0.0795825	0.0225011	0.00652917	0.0812464	720.783	0.68288	0.0060804	0.0370911	0.313426	0.0126048	0.00877724	0.014309	0.0194561	0.556979	0.174112	3.8706	3.99693	0.157194	0.157194	3.92331	20.6605	217.102	8.2223	0.501406	4.49053	47.8301	35.1387	14.5438	169.823	22.4746	1.96466	3.75546	13.0887	6.66236	1256.95	503.749	1317.22	25.5481	9.53468	1364.14
S118	0.922639	0.4066	1.55313	1.28361	0.597458	0.584799	1.94389	292.01	0.382914	0.120137	0.0354218	0.00793999	0.0464107	725.32	0.397805	0.00642538	0.0956302	0.900995	0.0355516	0.0166125	0.0123253	0.0264399	0.741191	0.0964367	8.85875	8.88601	0.0580438	0.0580438	4.08182	9.33583	249.542	112.94		6.39404	22.1287	14.134	10.6741	473.741	4.24045	4.84428	2.93898	9.71738	28.1353	1901.17	2403.09	1790.14	18.7659	15.8599	851.607
S120	0.884294	1.00632	4.95962	0.811596	0.387538	0.521906	1.7428	188.891	0.370597	0.085148	0.0236532	0.0122663	0.0733237	692.234	0.340185	0.00601702	0.054119	0.441908	0.0131362	0.00996986	0.00492446	0.0214815	0.435689	0.26582	7.44926	7.62451	0.0705608	0.221482	14.5103	7.32502	128.191	70.1059	2.5844	9.15739	29.0929	8.88099	7.66164	151.681	12.6166	1.9455	3.07656	30.4256	22.4713	1010.29	429.552	1175.03	9.12084	20.1184	242.153
S140	0.26527	0.619913	1.76966	0.840048	0.821053	0.216504	0.526502	296.808	0.74589	0.172636	0.0572648	0.010991	0.0218012	439.988	0.538632	0.00768101	0.0518694	0.434118	0.0141738	0.0108693	0.00964025	0.015943	0.668294	0.0420733	2.58428	2.61258	0.0391702	0.0391702	3.22654	9.53393	148.497	16.1445	0.390079	16.0488	36.0685	41.8307	12.1618	257.955	9.10585	1.32195	4.23954	17.6233	31.6142	1352.06	1599.61	1935.12	18.9152	19.3548	959.378
Scarlett	0.558854	0.468356	2.83958	1.02343	0.9878	0.378458	0.461977	407.601	0.639285	0.0196923	0.044691	0.0896366	0.0201381	283.915	0.326146	0.0174649	0.0968894	1.65388	0.042361	0.029897	0.0487169	0.0221703	0.767651	0.0600686	6.20476	6.15968	0.103226	0.103226	15.6577	9.36465	106.903	17.9465	0.882709	3.523	11.3876	8.64307	1.84065	102.326	23.9703	5.16002	2.35116	2.96581	9.72361	1369.44	594.92	593.479	4.08866	3.15846	61.3077
Beatrix	3.38845	1.18645	2.56338	4.52603	0.838576	0.220982	0.275772	284.709	0.580607	0.0331573	0.0106917	0.00271658	0.0110857	359.547	0.405183	0.00402398	0.0433716	0.959116	0.0105678	0.00406566	0.011396	0.00513013	0.310832	0.137617	4.45501	4.39432	0.15884	0.15884	8.28023	3.28534	191.144	46.8184	1.43345	2.16139	19.1658	6.80823	3.54553	291.758	7.74417	0.480687	4.92621	19.8863	10.4568	1519.93	892.028	3739.57	29.5395	24.6046	463.768
RB_86	3.8906	0.18418	3.97423	4.07478	0.289049	0.218324	0.255155	149.508	0.0927572	0.0352991	0.0510149	0.0571444	0.0395103	802.658	0.117175	0.0076908	0.0302755	0.341747	0.00791687	0.0155566	0.00925581	0.0123829	0.00423693	0.123005	5.88833	5.90943	0.338299	0.130328	8.94312	11.2556	23.8851	40.4836	3.04407	4.43795	29.9055	4.41252	4.39317	182.92	21.5197	2.88412	2.07616	12.7099	21.4919	671.154	1319.82	1479.85	8.09462	15.3821	269.856
RB_88	0.929397	0.618006	6.45304	1.52825	0.648827	0.473126	0.876437	251.979	0.159862	0.223368	0.0247758	0.028183	0.102697	651.052	0.639867	0.0362897	0.0995379	0.770011	0.0388591	0.00224135	0.102212	0.0399528	0.035967	0.209864	1.96356	2.16757	0.169574	0.169574	12.5469	7.02184	114.715	7.87951	0.742313	2.55444	24.1317	5.52784	4.42479	122.234	5.90314	1.91097	3.91006	17.5931	24.19	687.195	1829.16	1753.97	7.05504	12.038	203.885
RB_190	0.402535	0.653369	6.38161	0.992254	1.21703	0.399621	0.826554	171.576	0.197822	0.156362	0.0524559	0.00915612	0.0873567	369.254	0.273145	0.014975	0.0240807	0.992734	0.0101909	0.0133088	0.0299668	0.0276901	0.0558054	0	3.08398	3.08398	0	0	3.80793	10.7952	198.296	26.5437	0.745833	3.14284	8.94777	8.22051	1.74446	30.6825	6.5929	0.839812	0.914102	7.04488	14.4507	439.218	1230.01	1601.43	14.0874	4.56497	278.043
RB_196	2.36295	1.80354	6.40226	3.83982	0.784484	0.218416	0.533438	36.3897	0.26034	0.0529416	0.0206272	0.00537478	0.0464814	94.3859	0.388177	0.00519876	0.0213531	0.500771	0.0105262	0.0132297	0.0131894	0.00535116	0.211641	0.189391	8.83163	9.00662	0.0844497	0.0844497	5.32447	8.87215	151.995	22.7776	1.60449	0.68982	14.5699	8.07425	1.26518	65.6057	5.04011	0.42797	0.69664	10.5762	4.34424	552.333	731.063	1001.14	2.95046	6.63215	196.934
RB_233	0.681214	0.812111	4.89709	1.45661	3.30146	0.434147	1.18204	147.718	0.455032	0.0716347	0.021959	0.0095084	0.0905134	323.626	0.587372	0.00450624	0.0447895	0.276069	0.0118526	0.0185839	0.0175926	0.0097964	0.487024	0.2925	4.87793	4.92809	0.287461	0.398222	4.29917	27.4119	228.475	88.8437	2.86503	7.13758	25.7188	9.81266	10.4908	150.421	18.1852	1.60077	2.30544	15.5498	11.6735	831.775	3055.14	1316.72	19.5208	1.48441	568.463
RB_242	1.5552	0.978329	4.57402	2.51693	0.621682	0.659453	0.666719	43.5267	0.172687	0.0219935	0.0321006	0.0832161	0.0522875	1324.35	0.487717	0.00428548	0.0221236	0.978815	0.0125334	0.0210823	0.0165558	0.00945333	0.00773679	0.212473	8.83917	8.90893	0.0282808	0.0282808	18.2722	21.8777	208.568	12.6537	3.21703	4.87836	8.6569	4.11299	3.12015	6.88098	1.50475	0.409006	0.806743	5.36963	6.57523	283.017	479.454	1635.82	6.54653	1.41757	496.088
RB_269	0.774261	0.758648	5.7154	0.693382	2.63412	0.521084	1.2313	28.5354	0.28364	0.0131415	0.0191566	0.016996	0.054677	227.703	0.155505	0.0182136	0.0522607	0.807863	0.019675	0.00833561	0.0377458	0.035791	0.0428268	0.0772162	5.64312	5.68605	0.0733271	0.0733271	8.1797	15.8164	49.1488	12.0002	0.598986	4.41243	4.01857	8.15486	0.271223	94.753	2.88714	1.67413	0.813248	4.8298	16.2202	724.142	243.573	423.482	6.04361	3.78542	252.869
RB_280	0.316512	0.168885	3.83674	0.2954	0.58549	0.153864	0.641096	22.9505	0.111485	0.0472732	0.0205565	0.00386671	0.0702634	146.116	0.455304	0.00837185	0.132431	0.835901	0.0279816	0.0106082	0.022056	0.0200807	0.0328773	0.370736	6.03638	6.38471	0.128918	0.302322	2.72433	16.08	146.885	31.2819		3.53193	16.674	1.2815	3.06237	71.0803	16.1348	1.69523	2.30539	19.9431	22.0734	1578.99	981.739	2456.94	6.49678	7.63373	126.709
Arta	1.09714	1.2426	8.64036	2.26838	2.1057	0.156796	1.10819	154.832	0.223777	0.0300884	0.00805022	0.0230525	0.0507221	309.173	0.901261	0.00977142	0.0240247	1.10466	0.00906499	0.0234226	0.0150208	0.0156557	0.3139	0.175928	5.92641	6.04545	0.193175	0.193175	2.932	9.93201	75.4968	4.74042	0.607146	4.23435	10.5516	8.15436	3.35052	94.0309	5.95238	1.49529	1.07108	8.83181	13.879	1057.8	285.866	406.255	4.25353	5.01564	223.798
Keel	0.904099	0.814223	6.37719	1.7037	1.0137	0.49863	1.27168	50.8437	0.345359	0.0661348	0.0101871	0.00426675	0.0148044	248.53	0.350545	0.00773374	0.0299571	1.69202	0.00600998	0.0184528	0.00397045	0.0206713	0.172732	0.12281	13.6287	13.781	0.0454267	0.0454267	19.6114	12.3557	76.0955	12.5128	2.47376	2.3823	10.6986	12.4346	4.42874	26.0879	26.3326	2.17664	3.16988	5.83891	17.094	742.851	2042.35	396.589	10.1965	6.41739	316.465
Yarmouk	0.165972	0.286785	0.068455	0.350118	0.637571	0.246492	0.326416	90.9447	0.233804	0.0244397	0.0104789	0.0716988	0.108856	300.778	0.317236	0.0110347	0.0317688	0.611381	0.0114646	0.0244863	0.0240177	0.0131467	0.00924903	0.0324404	3.28981	3.26112	0.0198773	0.0198773	5.29018	13.2928	122.561	40.0508	1.35652	3.53962	25.2444	16.8736	4.5779	54.5658	15.4062	0.604671	5.19677	27.9718	22.3813	1583.98	788.661	1960.8	7.66918	3.91498	54.0186
Mutah	1.47434	0.789478	3.06447	2.25144	0.416309	0.180395	1.11465	90.9499	0.331274	0.0581945	0.0165304	0.0198558	0.0318501	248.082	0.22771	0.0242036	0.0697779	1.29733	0.033996	0.00888984	0.0791519	0.0441361	0.0853409	0.197035	4.24452	4.08422	0.110545	0.110545	1.49553	24.427		2.30222		33.2729	36.6962	18.263	3.04419	74.2253	17.5563	1.49078	6.55409	78.863	13.8521	2232.73	1425.56	896.791	5.43114	8.36177	1158.81
Acsad	1.98797	0.726291	4.83392	2.28927	0.952841	0.481901	0.896548	93.8098	0.275298	0.0625307	0.0326719	0.00467641	0.0813747	220.412	0.267758	0.00312581	0.050054	0.0539437	0.0108746	0.00730969	0.0318259	0.00750211	0.105488	0.0727173	2.9498	2.99065	0.06936	0.06936	1.78322	9.25586	42.2324	0.407186		7.11106	18.9415	10.883	2.97592	185.181	6.19617	3.30559	2.82873	12.2875	20.4724	2295.41	3402.05	1263.21	8.23209	10.6931	400.958
Rum	0.164715	1.21426	0.331239	1.15534	0.965623	0.290872	0.677736	241.281	0.300081	0.0558918	0.00752989	0.00899136	0.0427698	253.859	0.381543	0.00669779	0.096845	0.381033	0.0443542	0.0161087	0.0426196	0.00896787	0.284549	0.0504461	7.54998	7.55106	0.109064	0.109064	3.6512	11.5084	38.0692	56.7822	3.53548	5.51071	12.7735	10.1701	2.5449	60.867	1.21792	1.26196	3.03652	15.351	4.85564	1011.5	1214.24	1748.47	6.55621	4.12143	142.723
Morex	1.23078	1.33659	7.08414	0.792091	0.673223	0.571891	0.673973	106.216	0.297365	0.0531109	0.0252453	0.0290546	0.0728771	805.872	0.587542	0.0057673	0.0464115	0.933788	0.02708	0.0121836	0.0561378	0.013623	0.336807	0.397156	7.03017	7.30088	0.160941	0.336032	5.4411	4.43754	155.651	8.71638	2.51842	6.41084	11.8321	10.6712	1.99862	138.229	9.29978	3.04185	5.06608	6.05849	21.3563	1187.62	2586.22	445.078	13.4421	11.9954	385.704
LR521	9.04562	1.05747	7.18275	10.1018	1.4376	0.517966	1.4545	32.5509	0.0537507	0.0283342	0.0269084	0.0570415	0.0739404	41.2998	0.352724	0.0159998	0.0563418	1.01261	0.0569162	0.114239	0.113007	0.00646759	0.0329124	0.139051	5.98726	6.10235	0.2458	0.2458	11.8191	17.6476	33.457	4.01921	0.483725	7.03182	15.767	8.45277	4.25487	40.5813	15.5474	0.874766	2.41114	36.14	18.1181	1264	659.559	352.554	16.9031	5.91951	308.107
Tadmor	0.411844	0.408127	2.81694	3.24384	0.645754	0.397598	0.757667	60.9857	0.235338	0.049132	0.0110952	0.0049689	0.0534922	153.495	0.57965	0.00646348	0.0336345	0.978703	0.00552143	0.0127698	0.0151324	0.00208602	0.0566956	0.258646	13.9823	14.3581	0.00907872	0.00907872	1.00184	2.14616	198.575	51.8599	1.58708	1.90477	11.7576	6.84812	0.630044	4.55918	10.976	3.46763	5.0782	10.2171	3.33795	1266.94	1136.7	862.643	14.877	4.04378	63.4164
ARKE26	3.11391	1.65318	8.81098	4.75209	0.684954	0.560458	1.55433	149.115	0.774037	0.0841712	0.0679364	0.0188436	0.11115	383.616	0.321904	0.00972565	0.137042	0.523755	0.037143	0.0913498	0.0418097	0.0314704	0.759026	0.185577	8.11816	8.38389	0.165133	0.372013	2.63747	5.82994	128.979	0.798332	0.151798	4.43789	15.714	8.87604	4.36855	98.6948	2.64512	1.72247	2.10539	15.3734	9.13957	1049.15	347.116	809.863	8.38565	11.1703	199.406
ARKE31	0.733661	0.371789	3.96063	1.16273	0.949534	0.249092	0.620162	33.7024	0.240249	0.015957	0.0196422	0.00466822	0.0463592	98.092	0.329939	0.00834111	0.0343121	1.16445	0.0132283	0.0128096	0.0289339	0.0183152	0.043666	0.274374	4.97019	5.24144	0.235923	0.235923	3.0508	13.1459	68.8818	2.57231	0.600112	2.02738	7.14378	0.845862	3.31343	72.454	3.18765	0.977389	2.24937	32.5264	6.76471	485.893	750.309	181.801	3.88537	2.70297	179.718
ER/Apm	3.48593	1.06624	6.30904	2.65608	0.24316	0.576865	1.58313	116.009	0.477933	0.0230203	0.0165114	0.0150369	0.039131	524.053	0.376978	0.00984321	0.16248	1.60361	0.0594046	0.0133424	0.0446462	0.0262751	0.95103	0.136217	6.52374	6.59795	0.282238	0.267177	6.10331	7.26459	335.785	28.8806	3.4539	4.34767	2.65566	6.86513	1.48453	104.777	7.27753	0.658495	2.50797	11.6715	15.0041	966.89	2190.35	1706.44	3.54179	8.72677	393.356
ARKE129	1.97115	1.80752	5.17934	5.05041	0.837741	0.656327	1.38375	166.605	0.454998	0.093375	0.013403	0.045482	0.0464324	367.626	0.467054	0.0356419	0.087707	0.62173	0.0418433	0.07031	0.0731901	0.0358439	0.636628	0.299639	3.17807	3.02814	0.397135	0.534706	17.2108	11.3793	243.201			5.95501	4.06156	3.19565	0.0383466	63.5091	3.98561	0.449201	2.74523	16.5678	19.8207	752.25	1108.08	1076.81	7.51967	5.47479	412.18
ARKE130	0.437701	0.336049	6.37013	0.773749	0.217852	0.622803	1.57132	163.464	0.0978702	0.143965	0.0353965	0.00457613	0.0266476	514.325	0.696069	0.0139758	0.0516853	1.59904	0.00850961	0.00497472	0.00956017	0.0277299	0.101311	0.197534	12.1874	12.3637	0.159723	0.159723	17.2169	7.59814	158.321	25.0607	1.93396	4.96453	13.2155	21.0184	4.38173	253.927	4.78553	2.6114	1.68481	9.95991	24.9903	910.845	2606.71	1658.06	12.8351	18.7323	231.721
ARKE145	0.157321	0.690765	4.01259	0.848086	0.476483	0.0123355	0.464846	36.3564	0.0127969	0.0557642	0.0239612	0.000824854	0.00839532	100.058	0.975653	0.00907427	0.00475454	0.670565	0.011618	0.0215635	0.00530388	0.00564732	0.0477416	0.152206	4.68263	4.18706	0.143476	0.143476	10.4594	1.28586	59.0753	1.47083	0.583405	3.16181	10.5759	11.2318	7.18858	165.797	5.96173	1.63019	3.30093	15.6108	10.9068	917.364	2895.99	442.127	15.454	6.33712	111.317
ARKE160	1.22521	0.208766	4.07612	1.01644	0.165667	0.207468	0.065944	296.828	0.641609	0.00186536	0.00817815	0.0664228	0.00272446	453.603	0.428527	0.0145723	0.0891346	1.32582	0.0288628	0.00268724	0.0345004	0.030878	0.0350927	0.192515	6.07254	6.20009	0.344341	0.371751	7.52109	1.42919	68.4467	33.0042	2.47753	6.03044	3.26607	2.36015	2.84281	94.7441	1.39079	1.43036	2.85427	18.638	16.001	244.38	1851.98	1101.52	5.42078	9.24734	35.4222
ARKE182	0.648685	0.572109	23.6295	1.22079	1.8637	0.441254	0.583764	31.8233	0.220553	0.0235968	0.0121981	0.0883799	0.0709246	289.083	0.432378	0.0565769	0.12609	1.29289	0.0828614	0.0348164	0.181011	0.12272	0.154019	0.251033	4.91552	5.20058	0.293949	0.293949	2.37667	5.94626	75.2677	13.1878	1.63349	0.942616	5.05299	4.76425	2.12728	116.602	5.07036	1.04476	1.15074	4.22013	10.397	336.854	1528.13	1108.78	4.1046	5.74405	202.093
BW290	0.170326	0.0686289	4.25295	0.193384	2.55944	0.33249	0.426415	263.921	0.242398	0.116565	0.00861682	0.0512224	0.0254174	869.124	0.195435	0.0228504	0.13422	0.213904	0.0375013	0.0262618	0.035645	0.0386613	0.185609	0.23522	3.81096	3.70228	0.383451	0.545469	21.941	4.88361	275.818			13.0441	4.35581	7.83558	2.73364	37.2614	13.7714	1.55155	2.7179	2.74584	3.01162	4048.88	1206.87	698.484	4.94042	7.63397	339.181
BW281	2.61337	1.73473	5.03778	5.46553	0.0913102	0.387086	0.628964	158.391	0.0779003	0.0953411	0.0875193	0.00637468	0.0670966	502.962	0.0872064	0.0113266	0.15114	1.43686	0.0290993	0.0323383	0.0208263	0.0283652	0.103151	0.151468	2.52864	2.69145	0.111997	0.325836	3.55734	7.99456	160.472	16.2299	0.87819	5.56996	28.5035	6.98718	9.20968	74.7221	4.28815	1.3952	1.82092	28.5991	14.088	273.689	1603.62	183.085	4.85344	10.7253	242.931
Bowman	11.8529	2.07654	5.94912	13.7693	0.174216	0.286413	0.98011	61.6954	0.43915	0.0536469	0.0469045	0.0222756	0.0603933	318.571	0.0891712	0.00692613	0.0775921	0.310882	0.0295702	0.0115083	0.0393603	0.0319812	0.103128	0.279609	6.14838	6.41928	0.30337	0.30337	5.63499	12.2245	216.622	14.0104		1.0055	4.95561	2.33331	0.756797	57.8835	4.724	0.430157	0.938162	9.11587	5.35544	181.256	1562.22	262.07	4.44253	3.31232	59.7293
Triumph_IL	3.45212	2.18112	0.824806	5.62244	0.212095	0.514007	1.34645	86.1486	0.315269	0.0392842	0.0355933	0.02185	0.0579497	619.53	0.243843	0.00421739	0.198183	0.289386	0.0855794	0.0104875	0.0591857	0.029475	0.618849	0.252809	7.60452	7.50321	0.12973	0.487173	1.14455	5.53883	90.473	18.5906	0.563671	2.22233	8.48122	0.850773	2.52227	46.3625	2.8641	0.254063	1.2928	6.85619	9.45664	387.217	1085.22	510.612	1.4762	1.19101	127.187
BW287	2.91553	1.7603	5.83174	4.67134	0.453461	0.497301	0.946168	32.4043	0.179656	0.0259198	0.0141354	0.00450239	0.092773	342.522	0.409807	0.0029121	0.0457018	1.19283	0.00705218	0.0112965	0.0302155	0.00878361	0.0544827	0.0267893	1.44949	1.4658	0.0457833	0.0457833	1.31044	4.8276	161.244	18.2675	2.28836	3.98981	8.99704	5.54893	2.04704	56.5663	4.65011	0.79671	1.13462	7.98584	13.2708	731.932	1455.28	256.107	5.54046	5.12364	208.256
Flagship	0.77522	0.762677	3.86178	1.87736	0.58916	0.342624	0.690084	35.6296	0.360036	0.00285406	0.0247841	0.011468	0.0194535	115.994	0.173986	0.00738713	0.0602816	1.12935	0.0190187	0.0144612	0.010272	0.0076294	0.0314112	0.131364	6.2915	6.34974	0.292992	0.292992	1.62064	13.0702	152.124	2.9703	2.32007	0.637488	4.03693	7.11834	1.31053	135.776	7.79745	2.33073	1.60342	5.27434	12.6646	96.0473	2284.06	805.983	4.2665	2.17742	38.9841
G400	0.347378	0.152409	5.83782	0.335931	0.604389	0.452135	0.681821	332.569	0.441883	0.124781	0.0961009	0.00679109	0.212907	527.612	0.559761	0.0129963	0.0303456	1.69049	0.0121864	0.0143089	0.0443256	0.00488062	0.31673	0.481354	14.1374	14.6187	0.00423075	0.00423075	124.007	17.1302	133.866			11.2072	27.2107	17.3436	1.76712	28.5431	9.29426	0.495042	0.260499	3.00877	1.12983	160.051	1539.42	236.251	19.9939	1.99991	591.681
HID44	0.795591	1.11709	4.97628	1.91053	0.254954	0.211611	1.08027	44.3477	0.347057	0.0401656	0.0025964	0.0466383	0.0255584	99.8499	0.371571	0.0212196	0.0713942	0.718067	0.0279957	0.0401728	0.0413045	0.0416203	0.0195224	0.731972	9.24847	9.95761	0.911802	1.0572	26.56	10.8883	131.851	32.9655	0.3346	3.15404	6.52231	15.8831	2.25622	45.6608	8.32152	0.456424	1.60301	8.64551	9.01992	407.731	1439.52	1040.99	3.08369	7.25545	64.5503
RB_119	0.391057	0.323485	2.75599	0.728587	0.666438	0.154869	0.663387	121.401	0.207657	0.0395172	0.015951	0.00237243	0.0687367	483.891	0.322653	0.00401426	0.0120044	0.143854	0.00272729	0.0114785	0.0162222	0.0141113	0.161751	0.114835	6.27474	6.2676	0.155038	0.256762	1.54072	6.92252	103.972	7.03912	1.10125	2.27978	7.41923	8.20906	1.48762	45.4006	3.57145	1.4036	2.44149	22.3448	4.71279	482.191	466.605	565.186	5.53797	4.07453	139.684
RB_162	0.0242257	0.0553078	5.34304	0.0310821	0.631973	0.314229	0.9605	89.1338	0.109866	0.216705	0.0709587	0.0102739	0.164488	338.023	0.40496	0.0564858	0.375583	0.408706	0.192143	0.111102	0.183938	0.468889	5.94093	3.19466	6.68445	10.6126	2.45206	2.45206	1.61837	15.3607	258.976	33.5992	1.53057	8.12778	47.7364	9.34867	4.48316	126.57	13.3354	0.966643	4.62632	23.9266	10.1606	1342.55	1049.04	1685.86	8.05697	10.2776	246.314
RB_231	0.178395	0.51496	3.0078	1.84714	0.454954	0.569491	0.958798	227.667	0.419545	0.14945	0.0219313	0.0950264	0.15882	314.825	0.499113	0.0725387	0.211434	0.813252	0.127034	0.0548985	0.242676	0.169751	0.172537	0.120389	4.64056	4.61169	0.219901	0.302024	4.44987	1.09754	122.876	30.9618	1.3749	6.88505	6.38443	3.86642	1.37978	40.4402	2.24851	0.464581	2.36548	12.1889	5.71366	1061.76	556.485	2645.13	4.8438	3.06849	282.07
RB_93	0.0345008	1.27853	3.05611	3.86474	0.274606	0.144067	0.380166	139.567	0.0578805	0.0407798	0.0160855	0.00803223	0.090711	286.607	0.476466	0.00485835	0.0224229	0.508583	0.00650465	0.0101508	0.00482821	0.00429926	0.073416	0.19549	4.6334	4.73253	0.296619	0.296619	5.09171	4.95867	203.267	17.7313	0.30844	6.85786	3.54126	15.3498	5.22537	180.721	14.0635	2.63614	2.62752	7.07759	11.3705	767.562	487.543	607.552	19.0395	11.5712	142.054
BW284	0.62027	0.247441	9.15783	0.863662	1.02882	0.743905	0.784433	7.36987	0.109418	0.0262769	0.0164594	0.0849579	0.0058077	77.4195	0.348804	0.00734528	0.011121	0.726226	0.00578149	0.0616406	0.0286198	0.0211133	0.084625	0.250515	8.69863	8.71651	0.111954	0.111954	3.2203	4.05455	199.454			0.686797	33.7886	13.0968	1.89113	40.1273	9.50281	2.25742	5.78299	15.8885	11.7782	974.021	238.046	1829.97	8.24617	4.14165	63.1946
BW285	1.10625	0.503317	3	1.38368	0.888984	0.280342	0.651019	51.53	0.085531	0.0187153	0.0117326	0.0126391	0.0588283	76.9855	0.23324	0.00933345	0.0204512	0.326922	0.0146024	0.0963234	0.0194891	0.02301	0.117606	3.64794	22.7488	23.6565	3.0628	2.45456	62.7096	0.289679	5.67084	26.3701		3.09121	11.4906	13.4575	1.91861	129.495	9.0884	1.91941	1.57117	15.9186	17.5579	1270.63	1358.59	888.435	8.46716	12.5404	346.877
[truncated: 10 more columns]

## Sheet: Mean Drought
	sugars					amino acids																		Tocopherol					glutathione
	µmol/gFW	µmol/gFW	µmol/gFW	µmol/gFW	µmol/gFW	µmol/gFW	µmol/gFW	nmol/gFW	µmol/gFW	µmol/gFW	µmol/gFW	µmol/gFW	µmol/gFW	nmol/gFW	µmol/gFW	µmol/gFW	µmol/gFW	nmol/gFW	µmol/gFW	µmol/gFW	µmol/gFW	µmol/gFW	µmol/gFW	µg/gFW	µg/gFW	µg/gFW	%	%	nmol/g	nmol/g	µmol/g	nmol/g	%	nmol/g	nmol/g	nmol/g	nmol/g	nmol/g	nmol/g	nmol/g	nmol/g	nmol/g	nmol/g	nmol/g	nmol/g	nmol/g	nmol/g	nmol/g	nmol/g
genotype	Glc	Frc	Suc	Hex	starch	Asp	Glu	Asn	Ser	Gln	Gly	His	Thr	Arg	Ala	Tyr	Val	Met	Ile	Lys	Leu	Phe	Pro	γ-Toc	α-Toc	total Toc	γ-Toc %	α-Toc %	Cys	gGC	GSH	GSH ox	GSH ox %	Glucose1P	Glucose6P	Fructose6P	Mannose6P	3-PGA	UDPglucose	ADPglucose	Glucose1,6bP	Fructose1,6bP	PEP	Citrate	Isocitrate	Malate	AMP	ADP	RubP
B3094	11.1565	5.80268	85.3021	16.9592	2.27332	0.594164	0.828017	239.062	0.520526	1.40648	0.481192	0.366754	0.596084	2915.65	0.322897	0.145471	0.929069	6.54023	0.650248	0.25923	0.614998	0.41966	6.60393	1.93979	95.6427	97.5825	1.98117	98.0188	140.385	77.7509	2.46498	300.383	12.186	24.1661	103.34	26.1879	14.2371	330.527	62.3259	3.58006	12.8109	75.0269	38.6074	3766.04	7526.46	11925.1	55.5828	57.5437	4513.38
B3117	30.5574	12.6997	77.1459	40.0822	2.36521	0.883908	1.61891	300.465	0.547087	1.77415	0.773166	0.379802	0.472561	2129.24	0.626117	0.164994	1.81202	11.971	0.756691	0.359625	0.56956	0.649009	13.843	4.22044	86.5417	90.7621	4.84722	95.1528	128.143	63.9024	2.54068	318.347	12.53	31.3095	148.818	32.9485	21.5717	281.855	97.4053	7.83161	22.7815	85.4408	41.1996	1780.21	7387.22	15513.6	76.0211	63.6434	3677.34
B3162	56.4295	21.6477	44.0911	72.6653	1.55526	0.68682	2.06311	54.1883	0.432099	0.204572	0.504729	0.154462	0.133585	930.928	0.343233	0.0846301	0.597829	7.35816	0.383249	0.248311	0.356144	0.250076	8.92333	4.34162	54.3374	58.679	8.91438	91.0856	65.911	47.7541	1.6672	334.235	20.0477	32.9981	141.071	31.8005	18.5451	441.068	39.3137	2.09976	23.4023	59.0299	38.721	1333.85	8743.78	25068	50.0654	34.0259	2808.6
B3163	18.8309	6.56849	121.945	25.3994	3.56024	0.800058	1.53165	318.835	0.432978	1.57108	1.26383	0.592193	0.296281	747.982	0.397278	0.354453	1.39234	23.932	0.394394	0.125972	0.285775	1.30868	14.9924	30.7305	178.499	209.23	14.9502	85.0498	213.971	88.1181	4.14373	498.423	12.0283	55.3974	208.201	40.2514	28.2222	387.771	144.821	26.5794	34.7448	83.0961	43.9054	4302.06	13050.7	32330	234.164	102.877	5637.26
B3194	37.2923	20.4222	107.12	57.7146	3.97727	1.33892	3.23909	57.6074	0.511359	0.443118	0.945871	0.251872	0.213015	1312.37	0.590918	0.141077	0.92796	11.1331	0.481252	0.229034	0.515108	0.476165	14.6091	5.72105	90.8374	96.5585	6.0562	93.9438	126.15	73.9692	2.71343	262.938	9.69024	40.8109	144.562	49.3783	15.839	720.542	56.514	5.97009	19.4517	41.6977	46.9178	3098.63	10485.7	29908.5	63.7627	59.4248	4798.94
B3250	9.46974	1.66	69.7879	11.1297	3.47372	0.498136	1.53636	233.672	0.366244	3.20319	1.38401	0.76967	1.10747	1273.62	0.61587	0.312798	1.34892	11.149	0.54754	0.414251	0.467084	1.25926	14.5535	17.4883	152.266	169.755	12.333	87.667	131.869	82.282	1.58287	450.999	28.4925	75.3526	169.984	50.3887	30.6248	427.409	202.041	16.6909	29.638	63.4059	68.424	7757.79	17055	12582.9	157.101	27.9491	10056.6
B3254	14.9563	10.6995	104.813	25.6558	5.17483	1.10205	2.3289	43.7792	0.487387	0.560333	0.865973	0.214238	0.157288	801.008	0.411306	0.129869	0.793169	7.41955	0.309091	0.20962	0.318278	0.439529	11.9554	5.00615	116.837	121.843	4.1251	95.8749	142.061	74.1615	2.93739	309.353	10.5315	51.9178	178.936	71.5867	26.706	652.373	109.812	5.54971	35.1883	64.0583	55.3436	1466.22	8570.16	36199.5	70.8731	103.806	4946.51
B3274	14.702	5.86376	121.505	20.5658	4.31733	1.22504	2.54923	448.799	0.627697	1.28741	1.50447	0.406312	0.629486	2541.99	0.599219	0.174746	1.70026	21.6415	0.889685	0.425245	0.790923	0.748352	14.4245	4.19779	94.2077	98.4054	4.40384	95.5962	130.069	121.02	2.58709	269.601	10.421	58.1522	225.456	47.9562	24.6544	772.909	109.34	9.14493	41.4867	110.147	75.6322	3525.72	8715.87	30747.4	125.432	85.3593	6989.04
B3298	9.93051	5.15805	109.423	15.0886	4.42861	0.840562	2.34181	85.7723	0.474664	1.00272	1.21882	0.392447	0.315099	1398.74	0.444818	0.21108	1.48313	22.8749	0.705862	0.270696	0.608933	0.918509	13.9318	6.66104	98.6782	105.339	6.17872	93.8213	132.288	74.7796	3.31568	452.661	13.6521	59.903	212.824	53.2641	24.0642	472.414	115.834	10.6183	26.3854	131.998	58.7987	3365.55	14321.2	39816	96.1742	110.766	7149.59
B3332	21.5911	13.2737	111.7	34.8648	3.9893	0.837821	2.56902	50.334	0.471502	0.708865	0.764617	0.388116	0.297701	1254.02	0.351919	0.14317	1.14142	16.2383	0.688486	0.427924	0.581878	0.487865	12.8968	2.6567	63.2749	65.9316	4.47082	95.5292	102.053	87.0728	2.83715	353.888	12.4734	45.7448	226.886	67.4926	31.0205	595.429	131.425	6.74903	27.7317	117.72	70.6904	2528.37	14699.3	35679.9	100.979	84.9132	4106.9
B3457	31.1124	8.81891	67.174	32.1532	3.55162	0.710507	2.45183	334.504	0.630716	1.58567	0.777258	0.405138	0.326561	1132.87	0.551409	0.197137	1.14745	13.4882	0.569481	0.223415	0.593583	0.880076	13.4596	10.8088	126.551	137.36	7.84356	92.1564	139.089	76.4267	2.02992	260.561	12.836	48.0218	262.718	38.7292	34.1353	359.95	134.331	14.2235	38.6827	82.2892	55.8393	6411.88	8586.08	20433.3	110.231	86.7415	3196.63
B3460	23.1516	14.3781	106.189	32.737	3.76645	0.993283	2.78213	61.475	0.480789	0.974949	1.45781	0.489645	0.478831	1832.95	0.648245	0.308734	1.46035	10.0489	0.697775	0.423843	0.720128	1.09228	15.7122	4.22211	80.6796	84.9017	5.10636	94.8936	182.751	84.6671	3.53199	385.641	10.9185	106.187	272.328	62.2386	29.214	457.444	135.684	9.58247	44.2301	155.781	62.8363	12134.1	30571.5	34137.3	179.868	89.8429	11269.8
B3482	34.7949	10.2746	91.4237	45.0695	3.3305	0.798878	1.7122	353.506	0.449271	1.94864	1.01771	0.469038	0.784239	2632.21	0.593175	0.200658	2.20738	15.0242	0.999482	0.71208	1.22487	0.520584	16.5283	4.95953	109.668	114.628	4.58002	95.42	128.046	57.2591	2.65258	347.059	13.0838	49.6168	259.357	39.8387	36.9176	568.142	137.986	12.3666	30.7873	130.651	77.4642	2501.65	8520.25	23331.2	95.9092	116.943	5907.3
B3484	10.231	5.05924	109.683	15.2902	4.665	0.884665	2.79371	64.588	0.451785	0.95804	1.39509	0.646974	0.693215	2790.08	0.411922	0.301098	2.16966	11.0419	0.758392	0.483277	0.576794	1.53083	13.6454	3.07076	105.559	108.63	3.05323	96.9468	162.247	103.451	3.19686	475.984	14.8891	62.0334	306.222	74.6185	33.419	528.348	155.805	7.97997	35.0489	117.449	72.8659	5492.85	15312.4	35112.4	84.6898	104.483	10806.7
B3542	24.5414	10.8877	98.9441	29.2938	4.06542	0.860253	2.61681	237.212	0.562019	0.641465	0.899918	0.332548	0.29376	1055.6	0.471594	0.160082	1.0833	17.547	0.636515	0.554516	0.560286	0.799255	14.0666	4.95557	80.2243	85.1799	5.73184	94.2682	105.497	69.5644	2.67073	816.434	30.5697	50.7912	241.791	46.4313	31.3748	416.685	147.617	18.4105	42.077	94.9443	62.9753	2963.09	6396.09	36886.9	88.3572	76.6363	5906.24
B3684	11.3758	6.36719	108.943	17.743	4.6829	0.986277	2.08956	69.0215	0.4179	0.708633	1.067	0.305969	0.293507	1465.38	0.552421	0.160057	1.39966	10.9758	0.633806	0.337008	0.559782	0.464849	13.2585	2.93875	85.7945	88.7333	3.46829	96.5317	99.7194	60.2055	2.55246	344.491	13.4964	43.9458	249.003	55.6433	30.2852	501.883	144.283	12.9384	39.9258	129.953	66.6156	4209.64	15862.6	35683.4	105.31	86.0873	4263.14
B3818	25.926	10.2239	96.931	33.594	3.66164	0.939742	3.30226	74.6954	0.506084	0.412189	0.86168	0.182333	0.17519	1226.93	0.335116	0.103827	1.21071	9.25725	0.586281	0.326914	0.501975	0.389907	12.6611	1.74536	58.1286	59.874	3.24488	96.7551	77.2942	80.8768	2.43131	335.308	13.7913	48.7873	258.814	64.1541	33.3215	499.221	128.684	11.0355	47.1773	159.167	70.4498	2713.16	18923.7	39991.4	92.8634	76.3699	5036.79
B3828	15.6794	4.48072	133.214	20.1601	3.47283	3.78407	2.48052	64.0237	0.462118	0.932346	1.52627	0.548694	0.441896	1813.88	0.486084	0.265131	1.52699	10.4612	0.662011	0.299389	0.659024	0.955165	15.7949	4.08623	94.8073	98.8935	4.19674	95.8033	166.434	76.7856	3.35379	473.775	14.1266	70.6841	225.407	57.883	24.6243	434.146	101.553	11.2712	38.3012	124.096	72.6969	5624.61	17771.7	40213.2	102.561	96.6029	9521.7
B3862	11.796	5.95449	116.412	14.8015	3.70671	0.963285	2.51756	57.0245	0.373312	0.50005	0.720856	0.379056	0.228694	1660.64	0.582012	0.165719	1.23615	11.7073	0.550602	0.300357	0.511464	0.516173	13.2586	3.34853	78.9196	82.2681	5.98426	94.0157	139.763	56.6857	2.59568	699.805	26.9604	49.8212	195.025	42.7917	19.8029	413.034	97.1044	7.10181	34.1201	167.311	49.7843	4405.41	15715.8	32836.5	97.8657	48.4009	7011.51
B3887	65.963	19.4061	62.8138	64.0268	3.56282	1.05525	2.11713	236.831	0.722964	1.70258	1.2366	0.260217	0.296662	2414.04	1.12692	0.0719534	1.60745	10.4242	0.789202	0.186397	0.566012	0.373195	12.062	1.47961	76.1555	77.6351	2.20904	97.791	111.373	55.1697	2.22269	664.321	29.8881	46.9478	288.862	59.8867	37.0557	644.212	137.28	19.2048	46.3671	199.958	80.3362	2049.51	14032.1	18518.6	183.806	63.3124	3579.08
B3918	15.0353	5.75748	85.2539	20.7928	2.59297	0.836353	1.77004	543.371	0.383515	2.55542	1.5602	0.736681	0.961032	2342.02	0.624945	0.318122	1.64144	23.9724	0.642756	0.566577	0.502259	1.37082	18.4347	7.47878	76.0614	83.5402	13.2385	86.7615	180.584	93.8419	2.96519	438.855	14.8002	60.8325	206.787	45.3203	22.8898	571.219	172.827	22.9305	43.6371	140.097	67.3286	8650.12	17898.8	24199.7	197.087	98.7546	7570.98
B4032	9.14036	1.82303	149.403	10.9634	2.91802	0.428775	1.66301	94.1813	0.524573	2.61969	1.75625	0.93813	0.457266	1306.52	0.534928	0.429157	1.18688	36.7335	0.614888	0.190866	0.426016	1.45566	17.251	22.6427	11.1075	33.7501	67.0891	32.9109						68.0658	244.974	66.0255	26.9421	470.551	111.18	23.7166	17.6115	108.194	58.8068	18842.5	22861.8	26911.1	184.471	143.501	7624.07
B4057	27.0857	17.4228	95.7961	44.5085	1.73225	0.944808	2.49474	115.945	0.679914	0.817198	1.1933	0.281094	0.278005	2526.22	0.742097	0.124341	1.42514	7.55902	0.650034	0.346813	0.59047	0.536348	14.1233	2.84812	71.9702	74.8183	3.95778	96.0422	102.95	64.8529	2.27327	333.401	14.6661	55.3446	319.572	94.5889	34.127	445.815	99.3894	19.9774	29.6867	208.439	78.0833	10681.1	10708.5	34875.8	100.166	101.484	5854.16
B4167	48.8173	9.84265	72.1392	56.1993	1.35703	0.912063	1.97432	515.835	0.606235	0.605864	1.09426	0.411848	0.220112	1588.41	0.479429	0.140505	1.9467	6.02753	0.840127	0.246729	0.376978	0.715634	14.4135	10.648	111.565	122.213	9.17977	90.8202	102.027	98.6117	2.43886	299.712	12.289	41.88	271.658	59.0854	35.4829	400.206	94.4346	17.8155	23.5564	56.9871	52.2905	390.995	4032.38	19336.1	78.3481	91.7409	4259.27
B4338	33.8868	20.179	93.6943	54.1136	1.87112	1.18477	2.75853	76.9896	0.569636	0.384113	0.996037	0.303124	0.229861	1307.09	0.68621	0.154826	1.0099	4.4852	0.49151	0.213974	0.486626	0.438536	13.0359	2.77641	62.4337	65.2101	5.79488	94.2051	85.8373	66.4154	2.20343	265.416	12.0456	69.1716	332.115	79.8147	32.1684	826.733	66.7769	17.4699	22.6208	131.814	84.9748	2504	15324.1	37279.1	62.0086	84.1474	9337.26
B4339	18.9721	11.4077	99.3378	30.3797	3.28682	1.2207	2.97007	48.9839	0.517467	0.45482	0.952482	0.266978	0.20583	1494.9	0.581842	0.132056	1.11852	5.86648	0.428286	0.29981	0.420865	0.466415	12.9351	1.57141	41.2761	42.8475	7.26092	92.7391	95.7105	59.8937	2.43166	748.632	30.7869	55.2713	260.748	43.8783	27.5241	658.977	62.5534	10.8808	21.5067	127.792	73.4598	2371.1	11475	31363.9	58.6292	87.7394	6582.5
B4403	8.11013	3.34914	139.294	9.43174	3.1062	1.05416	2.10237	515.642	0.554095	1.66124	1.58233	0.564945	0.694433	2019.75	1.01866	0.214096	1.45865	6.93034	0.897487	0.363101	0.633572	0.95858	20.385	9.87046	121.954	131.825	7.48757	92.5124	181.993	101.954	3.5741	455.885	12.7553	50.5796	181.333	28.1715	29.3629	595.868	89.497	11.475	14.0674	67.086	63.7085	1419.56	7565.94	23385.7	98.9679	92.288	5512.94
Barke	32.558	15.8672	77.7577	48.4252	2.95096	1.18745	1.63799	4348.89	0.786232	6.26884	0.820668	0.623772	1.13852	2323.33	1.47924	0.129053	1.86291	9.32902	1.12469	0.378396	0.956133	0.70137	19.3121	2.14541	59.9327	62.0781	4.75722	95.2428	130.103	72.7995	1.77664	636.746	35.8399	27.7929	197.159	43.3763	27.5326	536.537	98.2239	21.2591	14.6225	154.948	68.1982	3045.99	7927.32	11329.1	51.0788	72.7307	2981.21
Steptoe	4.03545	0.240113	100.784	4.27556	3.47443	0.444701	2.18961	157.417	0.767016	1.94526	1.59294	0.922403	0.740469	1508.64	0.289146	0.558101	1.48257	16.1276	0.949076	0.693847	1.17684	1.60085	17.4137	9.3816	108.978	118.359	7.96587	92.0341	194.624	88.5551	3.18008	1001.69	31.499	107.823	212.292	59.849	20.3297	600.067	108.122	16.9257	28.3872	54.4674	57.5055	8824.63	15387.7	44331.5	113.15	152.945	14135.2
Auriga	26.7512	11.76	86.018	31.8234	2.56878	0.723187	1.5123	1522.93	0.810447	1.89401	1.11572	0.396535	0.651789	2079.61	1.47281	0.148174	1.66134	6.63906	0.891851	0.30777	0.852897	0.748413	13.1507	1.65418	54.9251	56.5793	3.90507	96.0949	142.243	69.3324	2.36018	291.341	12.344	44.7959	267.071	56.7042	35.4793	632.642	163.756	20.3022	19.6811	70.2385	83.3382	9194.57	15314.5	17006	113.453	113.496	5309.19
Triumph	6.75575	3.02741	93.0845	8.09423	3.07668	0.799464	2.52696	400.594	0.574826	1.01437	0.790778	0.610514	0.462396	1799.75	0.640167	0.310349	2.17363	11.0202	0.765441	0.261789	0.596686	1.65039	16.1025	9.22074	109.611	118.831	8.23973	91.7603	108.319	67.2807	2.78057	318.696	11.4615	52.7238	203.965	32.2133	20.7059	312.968	110.376	26.7214	38.4406	76.9389	50.839	9386.19	17795.8	27780.6	265.484	68.8501	6454.67
Optic	29.9773	18.3608	34.9995	40.8438	2.72289	1.35777	2.45192	261.617	0.70155	1.52338	0.828499	0.158395	0.215288	1904.69	0.764916	0.0606023	1.43298	5.124	0.639266	0.193319	0.440198	0.216292	10.1497	3.22626	57.4874	60.7137	6.752	93.248	82.5692	42.919	2.20553	463.574	21.0187	54.7018	367.056	76.9791	38.4473	931.111	94.6026	24.4716	35.298	59.5637	90.3865	2011.35	9929.04	28961.9	127.382	111.806	5123.07
S42.IL121	69.5556	41.3593	16.7425	110.915	2.97009	1.0938	2.67929	59.098	0.470603	0.369066	0.61171	0.131709	0.137937	865.627	1.09188	0.0521015	0.97596	5.43994	0.422567	0.187569	0.399961	0.111914	10.5337	1.03676	42.5954	43.6321	2.91522	97.0848	62.965	42.359	1.69947	187.12	11.0105	88.2696	411.792	148.536	49.1962	1262.29	128.495	27.0499	46.2568	88.8215	154.771	2524.32	12835	39089.5	122.738	116.902	7731.36
S42.IL137	11.4698	3.01837	71.2648	14.4882	2.84536	0.705268	1.45805	167.279	0.320379	0.56279	0.663073	0.408214	0.198021	698.789	0.423769	0.154451	1.07395	17.967	0.339844	0.234116	0.268496	0.833913	14.9958	4.94435	101.131	106.075	4.33523	95.6648	81.6204	100.022	2.43774	261.532	10.7284	60.8591	254.652	60.4609	32.3178	397.005	148.354	27.3405	34.6354	124.238	58.0068	4011.36	17683.7	33044.4	112.848	153.144	4962.16
MBR1012	4.3694	0.827846	35.5735	4.1049	10.2955	1.51957	2.96045	67.3156	0.842262	1.02991	0.0828709	0.0163311	0.0331421	547.123	0.680813	0.0262127	0.120766	2.78006	0.0401115	0.0326999	0.0721315	0.0651039	0.0923423	1.08215	9.85008	10.9322	14.3606	85.6394	72.3807	77.8069	1.23589	135.914	10.9972	96.4054	303.528	198.895	40.1265	1351.13	137.795	36.9804	40.1156	86.5352	174.84	13329.4	8137.97	30901.4	127.527	53.964	10752.4
S008	22.0371	9.11343	107.81	31.1505	3.00047	0.73665	2.02371	119.503	0.561287	0.873431	1.2401	0.47188	0.319599	1335.9	0.361008	0.24344	1.55082	18.3304	0.52919	0.231227	0.393294	1.32712	15.1226	12.547	113.037	125.584	10.4875	89.5125	92.2584	62.9585	2.68608	218.191	8.12303	43.9632	203.137	35.2368	28.9336	475.7	103.364	20.1709	30.5179	28.5052	66.8854	1709.49	11894.6	32815.4	115.747	107.64	3794.2
Grace	14.4842	2.87822	134.985	12.5343	3.7653	0.8332	2.0895	325.029	0.505067	2.86615	1.10848	0.809457	0.688616	2027.85	1.15438	0.233249	0.878643	5.47101	0.533227	0.106574	0.66003	0.989781	14.6077	3.79903	62.2301	66.0291	5.00855	94.9914	159.988	107.964	3.34603	1209.86	36.158	58.9408	225.577	49.7376	19.4471	449.107	117.758	24.1211	13.3347	26.0195	39.4913	5216.02	12637.7	10374.5	110.907	83.276	5535.15
S036	24.0539	13.873	96.182	37.9269	3.51682	1.13631	2.34523	104.786	0.574078	0.864401	1.09809	0.348769	0.368688	2079.33	0.826485	0.152696	1.51015	7.00056	0.617623	0.355745	0.537825	0.597574	14.12	4.15571	73.7229	77.8786	5.5263	94.4737	110.419	65.9766	2.35151	636.528	27.0689	68.2147	335.976	62.0296	44.6741	705.273	116.815	24.0569	25.0328	22.8673	72.7826	4085.55	14249.6	34020.4	151.646	75.7289	7143.07
S040	22.778	15.9064	101.344	34.7078	2.77193	0.974905	2.8314	68.3173	0.526287	0.339891	0.447956	0.112273	0.155487	861.356	0.535594	0.0456175	0.723384	8.99304	0.425468	0.282415	0.398316	0.101868	8.44046	1.60294	43.1272	44.7302	3.86188	96.1381	61.7386	58.8775	1.70413	377.992	22.181	49.2333	289.959	97.8754	27.2042	1113.3	103.144	16.895	55.6367	144.248	119.976	4973.07	14988.8	49893.7	88.0338	113.62	4923.27
S054	16.6149	4.4041	120.967	21.019	3.3554	0.94301	2.51255	67.2342	0.477364	1.17982	1.32761	0.647855	0.519413	1609.13	0.371163	0.328699	1.63774	12.6322	0.602193	0.309721	0.521558	1.49018	16.3392	7.95843	70.5431	78.5015	9.61869	90.3813	134.821	72.9499	2.97056	406.832	13.6954	55.2661	197.284	46.316	21.2997	642.214	89.3913	16.3574	15.1912	25.5345	46.8771	5458.57	12353.9	35210.1	95.6996	66.4911	8025.32
Quench	8.29322	4.92078	94.1898	11.9838	3.16541	0.71533	1.985	37.8466	0.356722	0.465056	0.793785	0.247347	0.252731	1264.79	0.411671	0.125646	1.07724	7.79506	0.525715	0.497158	0.642612	0.565978	11.8854	3.10246	86.1544	89.2569	3.4496	96.5504	102.772	81.7933	3.29785	562.825	17.0664	54.6781	253.073	94.5481	29.885	1026.64	111.337	16.5738	29.2274	89.1986	86.849	4511.68	15524.3	40715.6	74.981	123.987	6342.91
S095	11.2264	4.39539	109.333	14.5229	2.74193	0.609521	1.71384	63.9406	0.419201	0.804783	0.907769	0.514366	0.552289	1806.84	0.643741	0.237859	1.27483	14.9039	0.667665	0.941983	0.527022	0.895274	11.1822	6.67305	98.8806	105.554	6.59544	93.4046	120.169	70.72	2.82215	509.765	18.063	30.7346	87.2035	40.6078	12.1368	439.136	38.9569	9.27227	11.8612	22.5909	34.6227	2727.79	5657.07	11465.4	118.288	36.8647	1524.49
Marthe	18.3162	7.23663	103.787	25.5528	3.13983	0.88066	2.13041	66.8421	0.523928	1.04769	1.58589	0.50952	0.7001	1911.57	0.999484	0.240692	1.42348	38.8213	0.584133	0.638857	0.576687	0.87968	12.5042	4.21784	99.0206	103.238	4.29098	95.709	210.119	118.576	3.66371	415.293	11.3353	31.9394	71.0416	26.4028	16.4316	250.307	46.8438	10.3493	9.69661	12.1504	29.419	2929.18	6483.3	9509.34	98.4778	42.2487	1493.84
S101	11.2107	6.11477	122.716	14.5228	3.10264	0.689505	1.69535	89.7034	0.434498	1.11739	1.76907	0.492611	0.651015	2016.75	0.826456	0.214073	1.23317	14.8213	0.744378	0.348433	1.60879	0.895454	13.7871	2.06882	59.2437	61.3126	4.18444	95.8156	208.267	116.96	3.27721	404.35	12.3382	19.4708	59.6237	32.0026	10.7748	334.617	35.0118	9.50494	6.74067	20.0305	23.5803	2138.45	5768.62	7464.6	88.2973	14.2593	1087.31
S112	18.3477	2.527	111.86	20.0324	2.9552	1.05101	1.78684	86.5773	0.403465	1.22448	1.05919	0.550513	0.615583	1878.9	0.496116	0.235947	1.83921	27.9087	0.660466	0.874674	0.4411	1.10058	12.0588	14.1494	125.457	139.606	10.7415	89.2585	108.351	108.435	2.33133	820.723	35.2041	27.4956	70.3296	34.1773	15.958	419.935	53.1915	12.2523	8.74308	23.6843	32.3229	1570.71	5369.54	9323.87	97.0528	54.2542	741.617
S118	20.7815	11.5194	91.8589	29.421	3.07414	1.5255	1.56783	273.092	0.615694	1.59632	1.14356	0.470792	0.847992	2634.09	0.81566	0.173297	2.05835	9.73412	0.926136	0.339467	0.628413	0.689596	12.8374	2.87815	93.6048	96.4829	2.94216	97.0578	119.243	107.571	2.51056	306.002	12.1886	30.331	80.3135	39.3388	12.4128	395.4	41.8796	9.97373	11.5607	23.9725	34.4537	2604.78	5567.44	11340.3	103.418	44.9484	1403.55
S120	18.3881	9.56075	105.788	21.8195	3.47227	0.900784	2.4799	70.4967	0.431597	0.963979	1.1931	0.579854	0.477868	1944.91	0.462571	0.266292	1.90554	46.8722	0.741348	0.402814	0.854941	1.41631	15.3452	5.40201	122.742	128.144	4.34521	95.6548	128.708	74.0157	2.82864	445.037	15.7332	25.8569	62.8756	30.5216	15.9842	364.722	38.4475	9.16608	8.87884	14.8937	32.9276	2022.79	4978.78	6772.46	64.6246	37.5905	1502.31
S140	14.9478	12.1148	108.936	27.0626	4.29187	1.05925	2.38351	177.955	0.638892	1.77285	1.46896	0.399639	0.310515	2639.85	0.698358	0.154256	1.74916	20.6784	0.637148	0.251549	0.491845	0.756825	15.4336	2.50099	108.106	110.607	2.23136	97.7686	122.265	68.532	2.48645	251.002	10.0948	25.5846	50.0097	29.4108	14.8075	270.402	57.1781	15.8063	14.4222	54.427	22.6441	2312.35	4092.03	5403.28	47.8485	33.8146	1421.54
Scarlett	25.1063	7.44483	117.758	32.5511	4.95548	0.660799	2.04357	57.3365	0.387792	1.33698	1.13758	0.457148	0.456113	2073.08	0.615271	0.299111	1.29682	43.0291	0.521165	0.375445	0.427764	0.832012	15.7564	1.33808	21.9384	23.2765	5.74862	94.2514						21.5236	58.9265	30.3879	12.6565	256.395	32.25	3.05473	5.78025	28.7964	27.7954	1911.67	7420.13	5857.35	75.0861	31.8791	1310.27
Beatrix	27.2254	15.0153	99.1103	38.4869	5.53944	1.41863	2.01265	146.08	0.554966	1.40712	1.41359	0.293925	0.358212	1983.14	0.644687	0.134813	1.82739	13.5944	0.878528	0.295376	0.562692	0.537397	15.2848	5.60934	92.8208	98.4301	6.00241	93.9976	161.332	66.3455	2.37529	295.221	12.4288	26.3634	99.832	50.3377	18.6638	663.256	39.965	7.06004	15.5307	13.9822	45.1888	832.318	3657.67	9958.14	52.6665	85.2387	1038.74
RB_86	34.0463	21.4838	76.1777	44.1813	3.52938	1.23413	1.84504	232.364	0.55738	1.27113	0.621787	0.25464	0.419363	759.819	0.530494	0.1494	1.11636	11.0984	0.535936	0.248355	0.395335	0.503084	12.4097	5.89833	58.7331	64.6315	9.5503	90.4497	115.721	66.6529	1.58588	376.893	23.7656	27.6473	68.1826	27.3427	12.569	171.957	28.7185	4.83211	11.2741	24.4046	19.5806	848.286	3260.31	7601.51	53.976	35.0423	1077.27
RB_88	18.2038	8.62986	78.6603	26.8337	2.54822	1.07073	2.57497	736.233	0.455181	1.12494	0.492553	0.511618	0.631533	1616.72	0.440961	0.220157	2.41984	12.3245	0.875752	0.419618	0.637374	0.659885	11.8047	5.39996	69.8162	75.2161	8.91319	91.0868	122.313	91.4063	1.81838	471.844	25.9485	19.5495	66.53	22.9589	9.97676	240.614	34.636	4.75241	15.0766	45.0457	35.6405	2910.33	6778.52	13009.3	42.627	20.1725	1079.24
RB_190	26.0251	10.2818	61.235	36.3069	2.41788	0.529557	2.28396	540.662	1.34878	0.546393	0.190808	0.378534	0.335063	1231.29	0.386215	0.173603	1.07649	8.49595	0.633151	0.380037	0.590925	0.480077	8.74474	2.27337	36.8134	38.5185	4.04267	95.9573	106.422	59.7763	1.68438	215.799	12.8118	23.1605	59.9846	20.8049	9.95231	254.694	37.0944	3.06828	10.5859	25.8773	30.1264	1711.06	4568.16	5166.28	27.8122	35.0703	632.453
RB_196	46.5175	19.0576	89.5482	65.5751	2.8485	1.22275	1.36561	236.435	0.386014	0.414246	0.342311	0.210583	0.20577	597.55	0.287495	0.227973	0.861447	7.68113	0.369728	0.206472	0.247941	0.482174	9.31569	2.92396	83.2065	86.1304	4.04474	95.9553	96.6062	67.1607	2.18968	358.338	16.3648	32.4538	75.204	19.1176	13.5436	441.82	40.4467	5.76599	20.395	28.1044	50.1425	1568.59	4473.88	14811.6	50.4945	65.789	1750.4
RB_233	10.2424	7.83577	91.8432	13.5586	2.63741	0.866261	1.34192	973.487	0.394659	4.33936	0.688364	0.983523	1.60776	1061.39	0.428688	0.421026	1.7604	33.4036	0.565199	0.55662	0.426568	1.10979	13.8331	2.09468	18.5529	20.6476	10.062	89.938	171.817	69.4782	2.73102	360.213	13.1897	37.9287	82.5411	25.3559	12.8172	399.238	67.1972	11.994	15.4777	88.2363	41.5097	4261.02	8517.72	8779.56	101.956	46.9922	1897.39
RB_242	17.7551	0.482569	82.3534	13.6783	2.81401	1.31677	1.78013	4369.95	0.852889	1.34005	0.425098	0.561868	0.501605	1666.53	0.487866	0.236026	1.40896	11.403	0.586712	0.397249	0.554202	1.23553	13.5425	9.46447	54.119	63.5835	18.2556	81.7444	175.889	63.6466	2.33713	238.499	10.2048	36.8097	54.1453	15.4995	14.6492	165.345	66.4934	17.9294	22.7936	48.909	17.5423	6460.27	5574.68	17188.2	143.541	25.416	2706.78
RB_269	26.4105	6.30761	87.2292	32.7181	2.92439	0.898273	2.1348	141.558	0.252466	0.427979	0.201696	0.293897	0.344001	1002.83	0.401575	0.206369	0.941739	5.86432	0.446478	0.274501	0.327045	0.57418	11.3839	7.63342	50.9241	60.5229	18.3206	81.6794	89.5177	56.3153	1.63366	238.849	14.6205	23.6092	81.7578	18.6006	10.5247	249.386	63.4178	7.97056	13.4332	25.7144	28.9033	6737.63	8319.4	9258.67	56.8409	26.2823	845.296
RB_280	13.9583	9.05178	86.8214	20.7471	2.57255	0.988048	1.59769	535.87	0.492356	1.80851	0.592244	0.365772	0.42615	2384.78	0.598346	0.156219	1.28644	6.12197	0.641172	0.25317	0.65868	0.509193	12.0061	13.4099	87.6954	101.105	10.9245	89.0755	118.198	69.17	2.58072	295.536	11.4517	22.5738	59.8117	28.7135	10.7631	323.68	47.4763	3.18023	13.4133	45.9644	35.8583	2744.67	5208.43	4688.59	35.5324	56.9023	1109.08
Arta	16.4015	7.9396	72.9367	24.3411	3.08306	1.66656	2.93958	290.426	0.450296	1.47476	0.680376	0.723928	1.10656	1201.23	0.549367	0.280022	1.73921	24.8578	0.704307	0.579692	0.608182	1.31386	14.6461	8.54805	111.741	120.289	7.35882	92.6412	128.086	64.9778	2.24304	371.182	16.5481	26.1567	44.654	7.85107	6.97301	138.799	26.5079	5.92237	10.1463	31.0867	16.1791	4748.23	3569.24	6491.69	40.3849	31.4563	1176.51
Keel	19.5578	12.8995	73.5991	32.4573	2.37776	0.254163	1.76915	305.417	0.622997	0.821991	0.30339	0.299372	0.471241	1059.27	0.308224	0.153954	0.957535	8.7371	0.587179	0.868949	1.19232	0.53436	10.1243	3.78977	44.6053	48.3951	7.98372	92.0163	110.321	54.1416	1.76478	240.091	13.6046	18.8354	57.2693	17.1221	10.0769	171.673	107.928	21.7821	11.2272	32.3425	34.2552	5180.15	4466.85	3890.29	43.9965	43.2119	1288.8
Yarmouk	24.1908	8.11734	69.9807	32.3081	2.50828	0.314935	1.87868	237.504	0.563377	0.868562	0.478932	0.307552	0.267338	1110.02	0.317013	0.179091	0.939827	11.901	0.508604	0.322012	0.433592	0.601958	10.5095	1.51689	43.2228	44.7397	4.88264	95.1174	106.932	64.6277	1.59634	255.476	16.0039	29.3032	67.7404	21.7797	13.6987	294.584	79.623	11.0979	19.2541	18.5572	34.9616	4964.52	8714.13	6849.74	67.2413	66.8576	936.457
Mutah	11.4443	6.21335	84.3702	17.6576	2.47487	0.608033	1.93678	462.349	0.593464	1.10683	0.316964	0.421201	0.636021	1307.76	0.552089	0.26547	1.06988	5.60156	0.546507	0.325557	0.553138	0.738607	12.2036	3.85689	50.2115	54.0684	7.94128	92.0587	137.463	71.8165	1.65089	238.822	14.4663	56.2973	138.446	33.4522	22.0019	613.186	93.8072	16.5005	17.025	41.3012	55.1618	9483.03	21865.6	9686.32	80.7665	84.8551	2622.49
Acsad	18.5044	6.05398	94.6999	24.5584	2.58155	1.052	1.93604	101.211	0.365712	0.933474	0.632689	0.332711	0.533148	1039.42	0.408753	0.19014	1.0762	6.79642	0.493793	0.317193	0.434369	0.69926	11.6992	2.86176	67.6417	70.5035	4.91657	95.0834	127.751	76.6691	2.07346	270.001	13.0218	46.1546	42.1535	16.1952	14.1473	815.808	77.1657	15.5103	22.4319	31.8731	56.6234	7292.78	17386.8	14380.1	77.1753	69.7479	2100.12
Rum	30.3927	5.78901	81.6659	34.7344	2.30533	0.94154	1.28136	286.599	0.423814	1.53942	0.603204	0.587452	0.791153	1118.17	0.442804	0.258129	1.86499	31.3921	0.76676	0.664826	0.615995	1.14168	14.0466	4.25675	48.1245	51.317	5.98513	94.0149	155.195	105.473	3.41023	693.02	20.3218	14.7999	17.5623	4.65864	3.77242	101.232	29.8821	1.54479	5.18775	13.5443	15.2494	1276.45	3225.9	8510.62	20.9297	40.0468	971.852
Morex	29.1386	9.76042	109.99	38.8991	2.0556	0.756287	1.59997	93.9628	0.236573	1.14541	0.444	0.535178	0.588543	1104.45	0.343856	0.299964	0.966785	7.93213	0.386124	0.643025	0.325543	0.945786	12.1336	21.3759	39.8172	61.193	31.3919	68.6081	145.42	73.9519	2.53197	367.369	14.5092	32.8955	53.9853	18.4383	9.42591	341.95	60.6202	8.23717	11.4758	43.6328	32.5284	3942.64	10205.4	12985.7	53.9214	48.2563	1793.77
LR521	29.4759	8.10356	79.2044	28.1846	2.19792	0.734401	1.49804	577.369	0.567709	1.21206	0.391884	0.335087	0.983565	1032.46	0.359373	0.239745	1.41236	15.218	0.701247	0.517322	0.581844	0.763665	10.623	2.17365	19.8335	22.0072	13.8603	86.1397	107.929	56.3073	3.22645	760.523	23.5715	27.9552	37.9938	12.5132	11.3394	377.786	52.7713	7.80537	10.585	19.1642	44.8477	1574.83	5466.78	13099.8	58.8386	23.7671	1488.43
Tadmor	54.3038	10.6621	60.4783	62.3004	2.3417	0.84778	1.45702	2534.58	0.69576	2.56372	0.228817	0.586279	0.835332	976.531	0.531738	0.246147	1.49425	18.8562	0.585605	0.621799	0.594677	0.866806	11.3347	9.48864	89.0048	98.4935	8.06154	91.9385	156.794	89.8933	2.65315	428.887	16.1652	30.1871	54.5696	11.8516	11.7841	230.454	49.5983	11.25	14.7445	24.7361	34.8588	2349.35	3357.04	8888.56	54.2578	31.3246	1348.45
ARKE26	10.7194	4.99436	83.4446	13.0339	2.6611	0.947209	1.7272	429.058	0.378861	1.48846	0.587164	0.633991	1.09115	1085.55	0.630842	0.246398	1.91352	9.11589	0.80848	0.631728	0.644298	1.04967	13.724	2.36777	71.8545	72.4465	0.82793	99.1721	156.483	92.8816	3.14841	865.546	27.4916	40.7382	68.4549	32.5015	13.8047	483.684	77.8503	11.8072	16.8324	46.4519	44.9768	5530.13	10441.2	9078.35	67.7539	64.9239	2327.39
ARKE31	12.0895	6.40127	84.2168	18.4908	3.27563	1.0426	2.03748	516.619	0.366026	1.42514	0.478869	0.541122	0.874188	619.319	0.401203	0.313213	1.3722	13.7235	0.874214	0.342691	0.389992	0.959095	13.5364	5.69834	91.3271	97.0254	5.47917	94.5208	127.085	83.9791	2.17209	456.105	20.9984	30.3916	43.3864	16.4529	11.4661	226.319	66.5599	9.59598	16.4184	54.3527	28.4514	5295.84	8368.26	9910.37	66.3088	52.1944	1532.6
ER/Apm	5.69336	1.56456	84.4769	7.25792	2.91768	0.713218	1.37277	428.219	0.365842	1.66275	0.726442	0.783398	0.646693	681.233	0.466835	0.416217	1.7098	18.77	0.658184	0.244474	0.432295	1.61054	13.3282	2.06683	97.2248	98.775	1.32705	98.673	168.357	87.3773	3.2034	760.716	23.7471	26.3145	53.9471	15.3712	8.15473	322.336	56.7077	6.52877	10.9729	19.0408	34.6493	4153.4	5897.79	6358.94	51.9807	57.0612	1497.03
ARKE129	30.3698	18.9367	86.2472	41.714	2.85409	1.09216	2.08704	219.67	0.291185	1.07481	1.08076	0.505025	0.807746	1305.23	0.291047	0.210052	1.14111	14.2565	0.503971	0.596015	0.477647	0.744337	13.6254	5.67726	115.112	120.79	4.70036	95.2996	107.411	66.7413	2.49334	242.927	9.743	38.2408	53.2134	23.8103	6.06928	440.805	66.9372	11.6852	19.3386	78.0043	49.2516	5279.52	8934.75	10331.5	72.534	51.5616	2093.04
ARKE130	26.1381	15.0904	68.9507	41.2285	3.05646	0.756704	1.93964	743.261	0.852872	1.63088	0.295025	0.418823	0.498982	1170.93	0.464584	0.182297	0.940327	11.6362	0.605448	0.472601	0.869648	0.759738	10.4764	3.27353	51.4347	54.7083	6.02175	93.9782	129.007	60.739	2.70804	572.16	21.1282	18.851	68.1549	16.0075	12.0137	230.103	58.889	8.55647	9.24538	14.2121	29.0795	3553.37	4045.24	2112.44	56.1124	50.5825	1083.08
ARKE145	26.6391	14.054	116.932	40.693	4.57162	1.328	1.85304	179.151	0.355474	0.806139	0.391621	0.306149	0.567964	1264.01	0.414188	0.166292	1.48077	5.80567	0.741797	0.457254	0.745277	0.59773	10.7464	1.66429	54.1825	55.8468	3.35162	96.6484	150.293	82.6552	2.46518	352.258	14.2894	9.58756	17.2446	9.21181	3.64084	186.709	24.3813	0.631152	3.96571	16.0117	14.7331	1416.07	3263.04	3280.89	17.5366	21.9909	766.095
ARKE160	12.9081	17.098	103.478	25.7316	5.03203	0.886475	1.27167	230.098	0.19668	1.38079	0.499018	0.465041	0.384451	520.958	0.186809	0.247233	0.958549	7.34425	0.348059	0.0937301	0.229321	0.994029	12.063	4.32088	120.922	125.243	3.52995	96.4701	152.667	73.323	3.27501	439.862	13.4309	42.2594	81.0624	22.272	13.3184	299.191	78.7072	15.4735	18.0099	36.0199	47.5388	5649.52	10511.8	13931.3	57.0424	91.0409	1413.38
ARKE182	35.0363	20.1982	69.8111	55.2344	1.14937	0.733269	2.82575	215.881	0.838861	0.339767	0.41446	0.173401	0.411281	771.741	0.295248	0.0751489	1.06188	10.5336	0.611917	0.37185	0.511783	0.219133	6.46933	1.44267	34.592	35.674	2.83326	97.1667	93.6222	53.7823	2.11817	244.676	11.5513	22.1435	76.4452	37.971	10.2093	309.884	46.4101	6.467	13.8207	9.42929	47.946	3394.13	5594.13	5078.38	55.7771	55.559	1082.7
BW290	1.13696	1.128	57.5424	2.26497	2.12645	0.74187	2.16484	424.077	1.70788	1.34768	0.118126	0.0157509	0.067898	2055.61	0.287612	0.0161275	0.105202	2.13912	0.0361748	0.0929605	0.0956304	0.0405096	0.196004	5.9107	118.648	124.559	4.74532	95.2547	168.287	68.7712	1.22896	183.3	14.9151	41.3773	64.0017	45.7728	6.66982	364.85	77.6322	9.92	14.3078	21.8035	44.6674	12299.6	5034.71	4060.29	50.7652	63.691	1528.28
BW281	13.8861	3.61485	96.9347	17.501	0.987465	0.716424	1.57782	226.104	0.373268	0.861195	1.00921	0.494847	0.527576	797.549	0.312428	0.302548	1.07368	15.9997	0.410478	0.227227	0.342001	1.08976	14.3317	6.39535	113.139	119.534	5.19463	94.8054	170.112	84.2272	3.1309	413.45	13.2055	65.0255	90.3043	36.4206	19.5861	449.403	141.785	23.5084	19.9032	23.077	57.6054	4170.7	10986.7	15899.1	75.1493	142.491	2399.34
Bowman	9.05985	3.71168	103.024	12.7715	1.18562	0.898353	1.91475	210.891	0.397178	0.997177	0.887664	0.552346	0.370534	888.212	0.299374	0.279307	1.33142	15.8665	0.441026	0.255105	0.297843	1.22646	14.1815	4.26553	115.561	119.826	3.52886	96.4711	142.249	67.0366	2.86133	469.295	16.4013	41.8216	84.8409	26.1136	13.644	323.76	75.3597	9.53347	18.2314	36.1484	43.0823	3597.67	8618.74	12933.8	60.3499	56.9346	1753.56
Triumph_IL	10.1221	4.029	92.8799	13.1438	1.09668	0.646121	1.63237	89.0714	0.299211	0.966649	0.510114	0.330773	0.397461	1075.66	0.370359	0.259658	1.23685	7.93408	0.473251	0.219462	0.29939	1.06794	13.0124	13.5843	132.523	146.108	9.27141	90.7286	119.73	62.1891	2.47037	349.446	14.1455	50.2167	105.235	30.7287	19.7452	305.166	85.6648	9.32122	27.252	58.7543	34.9713	4932.39	13482.3	14305.2	76.3083	134.477	1927.45
BW287	61.1794	23.6977	45.4654	84.8771	1.21684	1.05618	1.9843	77.6324	0.270181	1.11679	0.685203	0.294128	0.164113	920.161	0.477042	0.162939	0.945445	3.90939	0.461573	0.23802	0.308278	0.619049	12.8247	8.23549	45.5004	53.7358	11.2164	88.7836	106.585	52.1882	1.69286	247.607	14.6265	66.1104	109.829	43.4578	21.088	639.619	104.147	12.8245	23.5847	44.5555	73.2113	7369.52	15771.8	10770.5	86.9994	59.9571	1739.32
Flagship	12.2062	5.87096	52.3403	15.0256	1.22778	0.484368	1.89953	365.431	0.448075	0.441044	0.414353	0.176038	0.175202	622.935	0.246046	0.101902	0.630793	3.52762	0.373237	0.29967	0.464765	0.461451	10.3871	4.04176	59.5342	63.576	7.56347	92.4365	108.406	60.7838	1.32038	201.716	15.2771	31.9221	93.9887	34.9933	16.3127	352.933	77.275	12.1654	30.9724	38.464	55.6877	8812.03	7637.81	10444.3	118.765	41.0129	1387.05
G400	1.59535	1.38201	42.6698	2.51669	3.0066	0.743561	1.59718	761.666	0.414291	0.769982	0.180101	0.0203114	0.0582713	899.341	0.616292	0.0108536	0.0483373	2.17478	0.0267575	0.0495278	0.0222925	0.0282487	0.0627197	8.73725	35.9863	38.8987	8.44663	91.5534	128.034	54.1012	0.950035	180.812	19.0322	61.7053	256.116	70.9506	5.06432	580.448	56.7465	0.866101	18.6008	47.8457	96.5595	10461.3	3118.66	5278.27	43.3395	38.1774	3891.71
HID44	12.951	11.7313	38.0817	21.4446	1.03305	0.463486	2.00006	276.284	1.13343	0.43398	0.189557	0.141557	0.219042	678.039	0.272605	0.0812693	0.563161	2.88487	0.21353	0.183105	0.329188	0.30359	5.57574	14.0916	60.9006	74.9922	16.6268	83.3732	79.6861	40.5975	1.03921	150.912	14.5218	36.5862	126.029	43.8282	20.4266	811.537	67.8135	3.14589	30.143	25.6242	102.321	3959.96	5702.32	7945.28	57.2565	78.2388	1047.52
RB_119	19.1151	7.37063	54.149	26.4858	1.25968	0.485709	2.01124	286.998	0.873068	0.514005	0.560138	0.170889	0.400229	1186.29	0.530691	0.115453	1.04404	8.1429	0.589097	0.469145	0.650716	0.297056	9.38002	1.68932	45.7165	47.4059	3.58076	96.4192	77.8172	47.6506	2.05933	270.324	13.1268	38.7911	185.905	56.9433	26.7701	677.736	97.072	12.0011	39.3032	44.4056	115.938	8065.96	8004.5	8947.19	98.5581	57.6697	1653.29
RB_162
RB_231
RB_93	51.1817	14.9198	50.5717	61.1283	0.89286	0.712333	1.69938	414.681	0.443431	0.732969	0.457574	0.362467	0.288667	588.236	0.342396	0.237824	0.72988	5.93557	0.371533	0.324377	0.359367	0.568614	12.1101	7.65517	59.9798	67.6349	11.0632	88.9368	107.895	55.6139	2.48289	569.594	22.9407	75.3307	154.161	46.088	32.3109	531.112	102.686	1.26351	47.297	69.8479	59.3902	1671.63	5255.98	16656.7	117.868	73.134	2399.69
BW284
BW285
[truncated: 10 more columns]

## Sheet: SE Drought
	sugars					amino acids																		Tocopherol					glutathione
	µmol/gFW	µmol/gFW	µmol/gFW	µmol/gFW	µmol/gFW	µmol/gFW	µmol/gFW	nmol/gFW	µmol/gFW	µmol/gFW	µmol/gFW	µmol/gFW	µmol/gFW	nmol/gFW	µmol/gFW	µmol/gFW	µmol/gFW	nmol/gFW	µmol/gFW	µmol/gFW	µmol/gFW	µmol/gFW	µmol/gFW	µg/gFW	µg/gFW	µg/gFW	%	%	nmol/g	nmol/g	µmol/g	nmol/g	%	nmol/g	nmol/g	nmol/g	nmol/g	nmol/g	nmol/g	nmol/g	nmol/g	nmol/g	nmol/g	nmol/g	nmol/g	nmol/g	nmol/g	nmol/g	nmol/g
genotype	Glc	Frc	Suc	Hex	starch	Asp	Glu	Asn	Ser	Gln	Gly	His	Thr	Arg	Ala	Tyr	Val	Met	Ile	Lys	Leu	Phe	Pro	γ-Toc	α-Toc	total Toc	γ-Toc %	α-Toc %	Cys	gGC	GSH	GSH ox	GSH ox %	Glucose1P	Glucose6P	Fructose6P	Mannose6P	3-PGA	UDPglucose	ADPglucose	Glucose1,6bP	Fructose1,6bP	PEP	Citrate	Isocitrate	Malate	AMP	ADP	RubP
B3094	2.11774	0.939835	9.78946	2.92913	0.279866	0.18586	0.219088	1.62457	0.219283	0.644988	0.173255	0.144661	0.243558	423.69	0.110012	0.0613601	0.421907	2.04862	0.242475	0.0876622	0.22617	0.165014	1.52948	0.47458	23.4334	23.8947	0.12757	0.12757	18.344	7.22668	73.5451	42.7603	1.37371	1.93979	15.8896	3.4353	1.96558	15.9661	7.09725	1.61874	3.3661	40.845	6.52498	159.541	949.494	3656.22	12.6953	6.84438	496.105
B3117	4.77346	1.71356	11.9106	4.20786	0.173966	0.111545	0.168023	66.4368	0.0658116	0.472055	0.0478243	0.0767822	0.111305	341.087	0.0298308	0.0327166	0.259127	2.63227	0.130877	0.0614723	0.0775036	0.0535643	1.04626	0.816625	16.4239	16.6449	1.01917	1.01917	5.80924	3.75183	264.094	22.1862	0.445412	3.4277	17.9152	6.81556	3.31675	71.4795	10.3513	2.08102	4.62185	31.4262	6.96495	185.89	968.955	907.487	12.0658	3.21875	432.113
B3162	10.5559	3.81177	19.6789	9.39364	0.614592	0.0953113	0.3601	7.49452	0.0607063	0.009418	0.115649	0.0346989	0.0397675	312.861	0.0522614	0.0182411	0.16138	1.85386	0.118724	0.0376343	0.101336	0.0408116	1.01401	1.58999	23.7526	24.2916	2.61421	2.61421	6.05086	7.20435	52.6875	82.8396		11.2448	39.2404	5.98247	3.6328	65.5655	4.49916	1.31899	6.38064	27.029	8.07561	347.114	217.812	4731.11	10.4075	10.0216	562.503
B3163	1.73072	1.09816	4.7878	2.72754	0.206774	0.0668593	0.315053	64.3428	0.0360613	0.325436	0.427108	0.103993	0.0500015	155.352	0.0668577	0.0782918	0.0959094	5.40335	0.0685087	0.0226589	0.0520235	0.230913	0.204713	3.40913	25.8523	27.2622	1.89994	1.89994						7.5265	19.793	9.19643	4.52577	82.2824	15.8692	5.20956	4.70071	37.2669	6.94419	687.586	1279.07	3310.97	95.5563	16.2592	1101.14
B3194	4.19555	1.49486	7.92292	5.22808	0.540576	0.145517	0.358806	9.57211	0.0632492	0.0261986	0.0942101	0.0286319	0.04321	172.382	0.051944	0.0225671	0.140217	2.16523	0.114656	0.0266944	0.107646	0.068353	0.233325	2.73985	18.2181	18.3749	2.47631	2.47631	6.53178	2.32983	84.8698	11.8166	0.534785	7.8549	24.6561	5.72505	3.34235	127.991	12.9601	3.0262	3.99344	12.2326	9.09392	351.807	1680.81	4266.75	4.02415	13.8459	738.811
B3250	3.64234	0.334645	4.73868	3.83633	0.379608	0.0711642	0.139241	96.237	0.0254245	0.556189	0.0810056	0.157897	0.224111	216.699	0.0742207	0.0239836	0.132544	3.68782	0.064218	0.045694	0.0629771	0.129726	1.31511	3.58127	53.9491	57.1325	3.54587	3.54587						18.2363	14.6796	4.17835	2.46486	77.6087	10.2157	3.56967	9.68056	27.0113	9.33173	2382.54	1112.75	422.28	61.7104	7.75659	1892.96
B3254	4.7945	0.300003	4.12839	4.94453	0.309914	0.116428	0.263383	7.82025	0.0704809	0.109896	0.108189	0.0519385	0.0251849	88.1418	0.0512752	0.0320938	0.0968378	2.51833	0.0425745	0.0480015	0.0464356	0.0875461	1.6788	1.07252	25.9967	27.0692	0.0398161	0.0398161	22.8438	11.5831	209.045	57.3699	1.20972	3.75737	8.9395	5.39743	1.05398	15.0779	8.10412	0.695473	3.40079	12.6243	3.30723	141.254	1011.97	1878.24	6.55282	12.2692	469.978
B3274	3.83836	0.480081	7.85872	3.98302	0.503268	0.16492	0.244847	43.0171	0.0491571	0.306611	0.255368	0.0395092	0.116485	680.445	0.0909346	0.0298896	0.385023	8.21644	0.205559	0.0935112	0.160477	0.0970134	0.976038	0.62564	8.30921	7.97376	0.789777	0.789777	19.0523	7.5599	367.494	18.96	2.02786	7.81131	13.3234	5.16179	1.63484	44.2011	12.4819	2.85604	3.15291	4.09318	3.29097	1005.11	999.425	1374.35	18.0614	12.7394	807.482
B3298	2.15716	1.22146	0.373697	3.00995	0.421466	0.0954498	0.311988	17.4078	0.0604217	0.256646	0.277986	0.0387733	0.0376291	286.311	0.0925826	0.0242938	0.241457	4.66965	0.128331	0.029755	0.0952299	0.0937974	1.03218	1.37549	10.2525	11.5373	0.591633	0.591633	17.4632	9.55201	134.446	37.7931	1.04003	5.48855	12.2259	2.65771	3.20406	26.2058	14.3024	2.52728	1.16422	9.0801	1.50191	1016.44	1330.49	1188.53	2.61495	10.1527	790.021
B3332	5.20515		2.97974	10.1366	0.184847	0.0935815	0.38222	14.9041	0.0601835	0.248678	0.205684	0.131131	0.0948286	254.291	0.0529742	0.0275185	0.266553	4.71883	0.220294	0.095824	0.158586	0.103296	1.54285	0.378973	11.7681	11.6284	1.0641	1.0641	10.2331	16.6579	156.669	26.1956	1.54393	2.26544	9.64926	5.49274	2.15154	69.044	14.028	1.44987	3.25949	20.6698	7.07087	724.623	1255.79	1748.52	10.5604	5.12116	652.63
B3457	4.02925	0.877174	3.49225	8.34208	0.221481	0.144121	0.328441	59.2878	0.0863752	0.212384	0.0797265	0.0338156	0.0307313	87.3561	0.0600186	0.0448798	0.0157033	5.20425	0.0417672	0.0417863	0.0611538	0.120384	0.873798	2.39168	20.2765	21.3944	1.47266	1.47266	19.1589	10.0009	153.475	35.7845	2.80059	5.6117	25.6353	6.82957	3.83007	65.4205	10.6424	3.77935	3.84268	10.8033	14.0468	2052.21	1722.57	3557.03	18.8094	14.4083	700.3
B3460	3.96898	1.23949	8.72824	7.9107	0.0301386	0.112406	0.0733338	8.3559	0.0087555	0.226477	0.3586	0.0400821	0.0579491	163.603	0.127756	0.0256066	0.14997	4.79423	0.00834778	0.0599508	0.0747365	0.0805979	0.065168	0.879448	18.4058	19.2343	0.454659	0.454659	18.9154	4.87527	243.454	41.1573	0.799113	14.5976	17.2942	4.82149	0.835191	64.496	9.36646	3.61171	5.41721	26.9989	4.93449	1775.53	2311.88	2175.66	31.2524	7.72759	327.751
B3482	2.04193	1.13483	5.12496	2.97436	0.138994	0.139515	0.437743	92.7707	0.0278818	0.35958	0.158613	0.0789701	0.154962	261.878	0.00860385	0.0868108	0.208369	3.09366	0.0790085	0.0799486	0.433799	0.144659	3.94915	0.701914	17.6639	17.5798	0.803792	0.803792	18.9571	2.17262	299.599	39.9598	1.42061	1.72844	20.0468	10.0791	2.82217	99.4522	9.82362	2.58937	1.73688	22.1519	5.3104	661.642	1105	1236.98	7.29152	15.5436	485.059
B3484	4.32243	0.76212	4.51956	5.08455	0.320731	0.126078	0.121489	8.65994	0.0343692	0.186521	0.314498	0.0381588	0.143025	457.595	0.0951449	0.0525876	0.276529	3.12205	0.1358	0.0631719	0.09936	0.163694	0.777772	0.219701	18.0161	18.0387	0.536572	0.536572	21.329	8.5222	571.399	71.8288	1.86792	1.66862	21.848	6.62653	3.22762	134.667	13.1318	1.67573	4.64309	33.813	4.1618	789.994	1298.05	1247.61	9.04232	2.472	667.05
B3542	3.99289	2.81105	5.59662	5.70926	0.22957	0.132519	0.356308	36.4499	0.0930173	0.175175	0.181983	0.0429923	0.0586443	334.259	0.107341	0.0284325	0.196803	5.2546	0.202071	0.137113	0.147516	0.0676038	0.823514	1.49173	7.17311	7.78787	1.36277	1.36277	11.7995	6.19805	83.945	184.772	7.27389	1.59308	21.2743	4.51485	1.45994	61.6292	9.88571	0.325924	4.81401	13.7773	5.43755	647.852	790.756	2405.98	6.97984	5.67805	530.575
B3684	3.1838	1.15407	4.53569	4.33785	0.276246	0.0517889	0.238127	2.59664	0.0393929	0.149983	0.212676	0.0496064	0.0372395	148.011	0.0434524	0.0513875	0.0299593	1.24503	0.0561149	0.0426584	0.0684575	0.118409	0.905654	0.672664	24.5973	25.2028	0.462158	0.462158	12.1215	10.4069	132.195	64.7291	1.93425	5.51177	31.9535	3.90368	2.12101	75.4217	7.96051	5.17336	7.14133	20.9054	2.86074	213.507	763.046	1568.52	11.0293	1.56263	613.391
B3818	8.64787	3.16057	8.87498	7.67748	0.40462	0.0812654	0.44322	9.63016	0.0810943	0.0773784	0.196098	0.0210777	0.0311564	167.628	0.0321969	0.0182281	0.101288	2.36381	0.0776151	0.0623731	0.0638417	0.066828	0.812534	0.291301	13.5587	13.5602	0.740121	0.740121	7.04043	4.37744	176.414	71.0258	2.85548	3.02272	26.9327	8.0071	2.0788	76.3463	10.4598	1.19541	8.73701	39.7016	3.4874	413.075	2078.54	1369.47	23.5602	12.595	429.374
B3828	1.32392	0.651657	8.97566	1.84152	0.230849	0.168696	0.185266	9.55633	0.0742669	0.213019	0.191999	0.0648185	0.0386744	223.375	0.036583	0.0557556	0.115312	1.96273	0.0660965	0.0255157	0.0787863	0.0314752	0.904269	0.412012	14.3641	14.7347	0.303391	0.303391	14.3659	7.78495	108.644	19.9424	0.218274	9.87207	10.1634	9.02163	2.51793	125.152	13.1275	2.51812	5.68057	27.915	14.0029	1458.53	1657.67	3574.52	29.7804	18.2255	1659.72
B3862	1.82759	1.35723	6.86371	2.53915	0.565353	0.168124	0.576143	15.522	0.109785	0.158545	0.291907	0.0829991	0.0543107	452.088	0.0923867	0.0454219	0.345139	2.25963	0.151739	0.0398641	0.124201	0.150515	1.3197	0.951188	54.1963	55.1475	2.85528	2.85528	41.2933	8.82075	629.137	175.24	14.1151	5.65131	33.5127	8.71694	2.77289	75.7577	11.4987	1.85267	4.27867	43.2972	3.96915	1028.39	2525.72	2649.25	29.9593	6.83815	675.911
B3887	4.5026	1.99625	1.48747	17.3442	0.401016	0.0272035	0.205173	66.028	0.0908174	0.322314	0.10166	0.0445323	0.0562181	385.148	0.0378001	0.00866085	0.230054	1.94182	0.109544	0.0175215	0.0664296	0.0507011	1.94507	0.140031	20.0714	19.9426	0.590505	0.590505	10.5169	9.46571	262.999	66.8484	7.30721	4.73839	10.796	3.95828	3.86323	164.702	4.62604	1.41422	6.664	19.8858	7.82568	263.438	1098.33	1637.04	20.0539	8.91925	282.336
B3918	1.28073	0.399008	8.46224	1.43252	0.239277	0.0979732	0.257699	41.8562	0.033546	0.398433	0.131076	0.0420921	0.0751788	245.262	0.102008	0.0505025	0.0325681	3.89486	0.0189781	0.0858634	0.00950918	0.19051	1.62213	1.0884	34.2033	34.9732	4.97425	4.97425	37.3065	23.47	92.7909	20.3772	1.15149	6.65619	26.0148	5.17461	2.92338	59.2851	17.8293	5.9884	6.57648	41.6824	4.93265	1058.15	1502.09	2301.69	39.0628	7.83221	1146.91
B4032	0.540185	0.389667	18.7621	0.929851	0.468049	0.0562267	0.19369	6.22717	0.0986351	0.666623	0.267752	0.10304	0.0796615	125.067	0.0260136	0.0565715	0.0683124	7.87186	0.203912	0.0292882	0.118914	0.0665706	1.81811											6.13538	15.4819	6.10777	2.65213	82.6579	13.4824	2.74761	1.36219	16.6979	9.83098	1947.87	3176.8	3842.5	24.9044	9.47415	393.213
B4057	3.86522	1.23439	5.50755	5.06426	0.423623	0.0787833	0.25844	21.0531	0.0788503	0.041521	0.21637	0.0189982	0.036751	381.36	0.0174555	0.0147327	0.160185	1.9824	0.0901651	0.0412405	0.0679251	0.0541639	0.760947	0.338967	6.43418	6.20084	0.666588	0.666588	15.0724	4.71319	205.996	70.6873	3.92131	2.15982	26.4115	2.54531	3.47665	12.2396	6.26705	3.03054	2.87785	19.6348	5.03127	1710.27	899.4	2442.84	15.5801	4.10977	595.195
B4167	9.60795	2.69167	1.94339	9.68624	0.114803	0.066677	0.108244	18.5333	0.096046	0.0738255	0.243696	0.0733452	0.0772295	113.241	0.042232	0.0185369	0.0509662	0.627228	0.306896	0.050416	0.101509	0.076428	0.172928	3.5222	20.4969	20.8836	2.37903	2.37903	14.7991	4.06717	132.853	88.5118	2.78577	2.86207	27.5019	4.3788	2.63453	41.3735	5.67248	2.75054	2.02966	15.0644	4.25305	38.5057	687.107	4114.05	10.496	7.13453	926.587
B4338	2.60566	1.88	9.14535	4.39705	0.0642652	0.141494	0.25317	20.5483	0.0997903	0.097454	0.139681	0.0679189	0.0721353	253.418	0.0952215	0.0506717	0.132176	0.666781	0.119883	0.0255039	0.123626	0.0747867	1.07922	0.705466	26.0164	26.6598	1.47032	1.47032	15.127	7.31574	124.078	24.2457	0.363335	7.00283	44.544	15.8229	5.72546	34.7655	8.45253	4.01061	4.29729	22.8402	3.43258	199.743	1630.75	1502.91	6.15798	11.3531	1662.93
B4339	5.56262	2.17584	4.16439	7.40709	0.22188	0.0867587	0.171162	5.30147	0.041391	0.0786967	0.14335	0.0236316	0.0188838	132.745	0.0497884	0.0279581	0.0485286	0.613157	0.0208496	0.0726459	0.0278387	0.072643	0.696572	0.465719	27.8622	28.3161	2.01719	2.01719	18.1674	4.63634	181.126	260.892	13.2287	12.3237	23.5367	10.0555	3.63661	104.681	9.46178	0.452154	2.25209	30.6291	8.40601	609.221	2454.21	2683.09	9.87071	12.1916	1547.72
B4403	1.38914	1.01678	5.83629	3.15555	0.361943	0.0806786	0.125192	215.804	0.0438618	0.524231	0.198083	0.0412784	0.154498	356.229	0.0673446	0.0195673	0.187125	1.16088	0.225111	0.0579029	0.0298565	0.141006	1.76496											7.98824	41.8965	7.50251	2.37614	106.062	8.5486	2.14632	1.08663	16.1141	3.35063	128.083	1246.47	6982.87	18.3271	11.2594	588.349
Barke	9.34959	3.20713	8.36203	12.4195	0.251757	0.262669	0.233232	1608.59	0.0226883	2.55017	0.160823	0.151037	0.319349	316.696	0.158293	0.0267384	0.353311	3.32148	0.322058	0.0488411	0.121816	0.0533102	3.55694	0.463444	26.9966	27.4241	1.05177	1.05177	13.0151	7.35555	141.365	212.662	16.8592	4.76023	36.5945	12.1222	2.73759	102.191	7.63661	3.74026	1.99826	22.5349	12.9875	78.3523	1702.31	2935.58	11.8537	20.4105	883.316
Steptoe	0.45699	0.0154912	7.92631	0.441499	0.192276	0.0490827	0.205835	9.16103	0.224736	0.411613	0.222412	0.0725452	0.0101709	30.4743	0.0204887	0.0827748	0.0188991	4.78447	0.00417354	0.0592841	0.0511641	0.0533323	3.2405	0.65848	9.09084	9.50012	0.509362	0.509362						3.62035	17.2409	9.81018	1.68427	116.615	6.53166	2.35809	1.91939	17.4906	2.45891	983.585	416.139	2327.46	4.60186	23.8227	1075.03
Auriga	5.08518	2.23147	2.69466	8.46194	0.280991	0.10254	0.188193	271.672	0.136447	0.306134	0.130498	0.0447994	0.121011	229.231	0.11966	0.0291711	0.176879	1.61141	0.184678	0.0466169	0.135195	0.135823	1.38196	0.455866	16.5976	16.7575	1.15011	1.15011	8.4132	2.07661	189.027	61.6805	1.24318	3.00848	20.3676	13.8202	2.84739	158.773	8.64079	2.91175	2.60305	15.7079	5.55008	1075.3	1429.8	2439.15	4.87649	26.2384	877.54
Triumph	1.22019	0.808231	8.88601	1.56467	0.169268	0.0512538	0.164587	286.998	0.0633599	0.123303	0.145477	0.0209115	0.062069	215.24	0.180689	0.039898	0.204416	1.78168	0.0589866	0.0419515	0.0518473	0.110445	1.0899	0.520214	17.1112	16.9053	1.14673	1.14673	6.50645	6.55996	166.891	31.0491	1.99891	3.83767	15.0947	3.97028	1.023	55.005	8.98962	1.10801	4.2825	9.30812	1.30176	1540.74	2008.44	1318.7	21.5222	18.6571	428.154
Optic	4.75536	3.40286	1.10299	7.54013	0.230124	0.123431	0.241576	97.8463	0.0605226	0.364132	0.195359	0.032534	0.0638205	41.3675	0.0487644	0.0192552	0.287117	1.1106	0.13183	0.0613491	0.0792025	0.0491651	0.998574	0.935431	22.8717	21.9363	3.98027	3.98027	7.53277	5.64174	159.163	217.491	11.4376	2.69516	24.2623	6.42648	4.56222	117.147	14.748	3.34749	6.24007	16.9633	12.1834	386.356	902.203	1745.05	21.2	6.73636	296.165
S42.IL121	6.97618	3.4078	4.51973	10.3476	0.0532728	0.0175679	0.0495039	17.211	0.104301	0.112593	0.145178	0.0184971	0.00778156	73.0579	0.0485662	0.00580757	0.209739	0.314615	0.0749044	0.0159499	0.0718004	0.0142217	0.0592416	0.0932168	13.6357	13.5477	0.869885	0.869885	6.53531	4.43072	116.995	3.10957	1.02103	12.532	39.1591	27.656	6.48867	81.3801	10.6171	4.48336	6.04853	14.7035	6.64339	538.029	1475.38	2477.05	13.3403	3.81694	1384.85
S42.IL137	6.67941	1.75774	10.5023	8.43715	0.476409	0.104183	0.222965	104.316	0.00910643	0.05831	0.201251	0.0342545	0.0481043	344.356	0.0107954	0.00902349	0.261412	6.06778	0.0898402	0.102711	0.0795357	0.0144777	0.664744	2.6369	18.8916	21.5285	1.60602	1.60602						3.76836	24.6782	8.18053	1.91708	87.7045	9.00325	0.597452	6.33719	36.4533	5.5701	553.71	1384.83	2557.01	10.734	17.2942	545.634
MBR1012	2.27782	0.21375	5.84992	1.91778	0.835839	0.273212	0.37894	16.0954	0.15206	0.152392	0.0383606	0.0104952	0.0139494	58.4757	0.166417	0.0133769	0.0573942	1.16611	0.0251551	0.0111615	0.0458598	0.036529	0.0243454	0.192271	6.60752	6.79979	7.17347	7.17347	3.31045	6.34748	141.855	11.6513	0.323773	9.80608	44.247	19.3143	6.49827	70.4856	12.5148	0.488802	1.46034	4.63121	6.55119	2393.99	1733.74	3902.26	11.5771	10.916	2992.47
S008	2.24045	0.426943	5.27944	1.94018	0.449479	0.0702048	0.2677	46.6784	0.0971531	0.174354	0.20638	0.0286508	0.0742358	259.209	0.0820584	0.0156721	0.155581	1.62523	0.0604433	0.0455449	0.0483092	0.0241523	0.233909	3.05529	26.8732	28.237	1.86053	1.86053	16.1502	11.1772	406.439	58.2554	2.39185	2.04856	14.3403	5.48043	1.46081	111.97	13.4604	2.51036	1.43896	9.30679	11.8011	454.127	2713.13	1747.38	22.7817	29.2261	205.192
Grace	0.528515	0.846874	8.24593	5.67871	0.322054	0.211057	0.126577	145.176	0.036576	0.231929	0.466063	0.0754741	0.433653	865.263	0.0288524	0.103254	0.507778	2.93987	0.233678	0.0771804	0.00162962	0.455319	4.26359	2.78609	36.5695	39.2919	1.5607	1.5607	47.8255	37.1822	1003.79	301.653	2.01313	7.89631	60.0837	12.3807	4.48707	157.505	22.9841	0.801322	3.84127	14.6839	11.241	926.947	947.133	2037.37	18.1257	22.6314	1183.9
S036	2.12601	1.19249	12.2029	3.13544	0.177818	0.0958905	0.240119	18.4253	0.0301629	0.0585327	0.11518	0.0319711	0.0367228	257.536	0.0890565	0.032992	0.105366	1.5293	0.0818907	0.073888	0.0448466	0.119763	1.14633	0.858701	14.6686	15.0888	0.867206	0.867206	12.0226	10.3845	91.7184	386.487	17.5182	7.34148	64.9295	4.19927	7.21438	72.109	10.6469	5.28522	3.04964	3.02931	10.994	229.889	1727.53	6671.05	20.7971	7.75667	707.476
S040	5.5759	2.26905	7.6684	9.56624	0.166028	0.114822	0.311891	9.62183	0.0771052	0.042007	0.0778395	0.013568	0.0229065	82.8857	0.034463	0.00306985	0.0445155	1.69651	0.0324588	0.0477532	0.036981	0.00785912	0.432994	0.0573614	8.29404	8.3262	0.499507	0.499507	5.66846	8.77446	195.827	31.1805	3.40114	9.27793	38.2017	14.0635	2.65999	152.208	8.07168	2.14221	7.47222	69.0339	19.3641	910.712	3110.11	8138.57	8.79387	22.9062	1161.61
S054	1.77466	0.51138	8.74854	2.28435	0.171118	0.116803	0.173766	9.19069	0.0122171	0.209992	0.176894	0.0914834	0.0600917	122.282	0.0674147	0.0237863	0.169037	4.20007	0.03668	0.02155	0.0385527	0.0515042	0.488709	2.19509	14.0565	15.7179	2.07329	2.07329	4.35685	7.2438	206.727	27.4303	1.38016	11.4294	28.5214	8.21863	2.41859	120.189	6.95252	2.87209	3.05538	10.7246	6.2331	1030.74	1402.57	877.544	12.1327	13.5813	1658.34
Quench	2.24149	1.74384	6.45145	3.7299	0.379771	0.0941145	0.232195	7.96861	0.0209547	0.0404458	0.133108	0.0521784	0.0999225	188.478	0.0996163	0.022948	0.076285	1.98743	0.146242	0.188824	0.189564	0.121562	0.551019	0.795331	5.04892	5.39727	0.761937	0.761937						5.55708	18.1436	17.3255	2.07369	171.33	18.7417	2.80088	2.81822	1.23135	7.82792	1576.43	1063.77	1937.61	14.8476	12.6298	957.259
S095	5.13453	0.543985	7.30431	4.26759	0.263585	0.0464506	0.102149	6.10733	0.0869026	0.0921878	0.188884	0.0699559	0.0856868	269.465	0.0992035	0.0258147	0.173275	7.64272	0.118827	0.603767	0.0839312	0.101221	1.13671	0.635674	15.3405	15.6555	0.72105	0.72105	11.305	6.37967	120.51	37.7034	1.97663	4.13069	9.43646	7.05767	1.54205	4.64465	5.73453	1.94723	1.08449	8.15187	4.75765	414.138	228.83	1127.96	11.5678	12.6667	193.398
Marthe	5.46056	2.23569	4.91125	7.61024	0.214614	0.210622	0.287229	4.02081	0.0879985	0.201579	0.227743	0.0337064	0.0942829	227.137	0.287376	0.0268632	0.155717	11.9374	0.0897575	0.226087	0.106507	0.118516	3.04238	0.330156	13.9017	13.7979	0.81087	0.81087	45.2082	17.3967	386.668	133.921	2.4867	6.0478	18.9917	3.26881	4.65813	31.6662	7.60688	2.32253	1.83614	1.30317	5.60969	538.532	1217.84	1014.4	17.893	6.79482	265.912
S101	1.41152	1.17114	9.91256	3.85569	0.0999454	0.13597	0.00696141	15.8652	0.0575117	0.392928	0.293833	0.122431	0.22209	369.995	0.155555	0.0712094	0.259727	4.42707	0.182843	0.113903	1.03309	0.348616	0.941915	0.18566	18.5899	18.4743	1.50643	1.50643						2.66138	17.5619	6.29981	2.92751	84.9008	8.53575	2.97268	1.99798	4.03329	4.43529	326.121	948.152	1340.72	24.0293	1.9093	72.1086
S112	5.17237	0.210583	9.36312	4.35157	0.274286	0.236754	0.223975	10.6297	0.0800039	0.202403	0.247202	0.0915686	0.074923	319.077	0.105204	0.0528331	0.29126	3.92924	0.110725	0.461046	0.0912312	0.215403	1.73896	1.17054	18.3882	17.7145	1.64462	1.64462	5.23009	23.6927	294.285	447.712	14.9993	6.12474	11.7678	10.8521	2.18085	132.646	7.64868	3.86731	2.80168	10.8415	7.87818	603.73	895.852	2017.12	27.3725	12.1635	154.492
S118	2.79186	0.493213	3.23186	4.06572	0.0457883	0.459812	0.177087	30.3616	0.0726873	0.181967	0.152832	0.0634813	0.0436398	195.783	0.165162	0.0551962	0.199071	3.26275	0.0895908	0.0846266	0.0485326	0.151074	1.13528	0.552897	14.342	14.8319	0.26118	0.26118	32.5204	20.4901	385.479	61.5516	3.87449	4.42457	15.5761	7.91837	1.29541	43.8592	3.9967	1.41598	1.3665	7.42158	4.92002	404.943	310.664	1239.56	16.9707	10.6692	236.358
S120	2.42544	2.20564	4.06849	4.79928	0.110594	0.26414	0.382468	1.2918	0.118763	0.231036	0.291714	0.0826471	0.117057	407.294	0.0890476	0.040791	0.407629	4.82811	0.0040268	0.112045	0.486788	0.248412	3.09394	0.560631	17.9886	18.3611	0.427058	0.427058	53.4693	32.6803	380.384	35.4235	0.351046	3.93261	7.71846	3.72172	1.36237	5.63474	1.03903	0.968015	0.954794	6.00099	5.37948	241.841	866.148	1322.22	3.77306	1.817	277.911
S140	1.85015	2.37563	1.9745	4.00555	0.365855	0.22335	0.289253	12.7135	0.063717	0.395621	0.293102	0.0649995	0.0523708	420.655	0.0149825	0.0247606	0.295358	8.05176	0.0946474	0.0511505	0.0819326	0.109576	1.30717	0.700462	5.88552	6.58598	0.500427	0.500427	32.3965	11.3551	67.605	10.4542	0.869711	3.37407	2.72431	4.5732	3.32858	42.6792	7.21014	2.4577	6.72213	29.8978	2.54618	408.207	564.13	487.619	9.15419	4.07487	151.165
Scarlett	0.6497	0.390395	2.52186	0.37265	0.488154	0.073969	0.134645	4.72534	0.0602153	0.254972	0.235308	0.01067	0.0277166	326.512	0.0634199	0.0779993	0.2222	7.57927	0.0826292	0.0554828	0.0350534	0.0781999	1.14554											3.33931	9.99888	3.00784	2.4367	28.2502	9.4872	2.04897	1.85498	3.67207	6.08985	50.2867	1161.69	663.411	5.84312	2.89298	277.288
Beatrix	4.02648	1.87453	9.12855	7.79036	0.257835	0.337363	0.174182	25.8666	0.0795636	0.15325	0.316331	0.0710578	0.0617098	354.515	0.105525	0.0234508	0.296242	4.11937	0.0551451	0.0767916	0.0868516	0.115835	1.19847	0.742129	20.6429	21.3847	0.698796	0.698796	66.0278	37.021	674.833	12.7596	4.42548	3.04983	10.0775	5.63588	2.79046	54.7942	6.2082	1.03053	2.32519	3.75229	4.71191	130.248	337.266	1289.19	2.26627	13.0116	72.861
RB_86	0.2539	7.71507	8.59883	3.79475	0.275759	0.0325841	0.186263	69.2312	0.126249	0.575471	0.247572	0.0344747	0.0566915	155.103	0.0936985	0.0107007	0.229427	4.41621	0.0963843	0.0690293	0.0411776	0.0554044	1.69784	2.48139	17.6966	18.2128	3.63893	3.63893	14.4182	10.9344	261.065	60.2907	2.53889	6.41146	1.59512	3.31305	3.08905	52.8077	6.32422	2.76503	3.61964	10.7173	3.0764	74.8865	787.165	1187.33	16.8187	2.97994	141.554
RB_88	2.18786	2.20181	8.34453	3.88792	0.192486	0.0224861	0.298999	91.5382	0.0364384	0.407566	0.123487	0.0448884	0.11595	441.319	0.0827861	0.039887	0.337414	1.4311	0.187414	0.0583508	0.0689571	0.0757079	0.701512	0.604894	18.1803	17.9353	2.96338	2.96338	7.33409	12.1262	54.4254	149.187	9.56291	2.12853	12.6417	4.42476	1.98828	22.627	3.66059	0.74749	2.06062	14.1863	4.18531	225.042	781.476	1240.27	2.99019	6.11695	97.7796
RB_190	3.29901	1.54359	11.188	2.16605	0.32717	0.0542853	0.262604	241.719	0.174188	0.156836	0.0158742	0.13017	0.141965	322.611	0.0435622	0.0654453	0.336121	1.82589	0.203822	0.124367	0.19315	0.14972	0.979438	0.465818	3.44345	4.05135	1.49032	1.49032	4.67757	6.35319	55.3792	28.1122	0.489382	5.7617	12.4654	3.84445	2.0778	73.4731	4.08887	0.895025	2.43716	12.6869	6.08741	199.655	1102.08	1158.74	4.75279	11.5382	66.1522
RB_196	2.14256	3.28158	4.87057	2.73439	0.443818	0.429846	0.222743	51.6731	0.0879357	0.12978	0.0170924	0.0514926	0.0446723	118.663	0.0737584	0.0893378	0.188802	1.34744	0.0929307	0.0249021	0.0176197	0.149064	1.50082	0.503835	23.1896	23.5846	0.805395	0.805395	20.4481	9.93433	267.152	28.2797	1.64571	4.24523	10.6278	1.21076	1.92146	95.5259	7.65147	0.672583	2.5864	6.23493	9.17195	203.873	754.879	1188.62	8.11806	1.41821	245.548
RB_233	6.64109	1.24193	11.5166	5.87572	0.588949	0.0164163	0.192757	442.338	0.0657747	1.08492	0.200997	0.262082	0.350491	207.552	0.0458638	0.0902849	0.338416	4.71626	0.0826513	0.0698212	0.0650904	0.196669	1.50234	0.53648	2.89954	3.15153	2.17015	2.17015	3.48269	10.8126	252.339	49.683	1.62874	3.38824	15.0415	4.14363	0.362893	98.1263	4.49164	2.00286	1.88999	33.4138	4.13766	831.343	1371.68	1907.6	24.5662	9.55143	204.075
RB_242	1.72901	0.0592894	1.57179	4.50424	0.142069	0.21662	0.246668	1258.58	0.100774	0.409794	0.0764557	0.108402	0.206848	284.821	0.0898896	0.0812686	0.295911	4.47278	0.119733	0.108522	0.118105	0.309037	1.57787	2.17173	25.6667	27.8003	2.58024	2.58024	12.2424	19.2362	95.8265	6.70814	0.830695	5.23118	11.1912	4.22498	2.28637	32.3245	9.36657	2.19737	2.08688	8.92268	1.93793	722.452	566.077	2082.92	15.2299	0.985532	503.597
RB_269	5.24324	0.364962	7.46639	5.53778	0.288038	0.313313	0.21748	55.5927	0.0963408	0.101894	0.0689477	0.0743854	0.127268	385.208	0.138038	0.0449133	0.373647	0.447205	0.174331	0.0771914	0.101884	0.13136	1.52557	4.1415	25.3525	26.2725	10.4329	10.4329	24.9185	14.6759	253.539	26.1473	1.83156	0.70469	3.81424	1.78608	1.24346	28.2306	6.29387	0.7475	1.37948	4.62518	2.14058	578.703	442.186	1315.59	5.26388	6.98036	184.333
RB_280	2.64254	0.690505	4.81987	4.28673	0.158643	0.27931	0.302325	34.9529	0.106437	0.380187	0.0965995	0.0743243	0.165089	339.592	0.144711	0.037109	0.340884	1.18322	0.125848	0.0683993	0.113259	0.0440926	0.812399	8.99546	17.9261	23.5423	5.34767	5.34767	15.6667	7.20229	62.9335	50.5638	2.27013	0.814336	8.41634	6.66276	2.25273	51.4878	4.05774	0.345713	1.11852	11.0983	1.59185	696.823	421.481	345.939	2.16587	2.40397	118.773
Arta	6.49811	2.60145	8.33545	8.3283	0.396729	0.611233	0.546438	94.9649	0.144985	0.3757	0.155651	0.0864372	0.266132	382.837	0.14063	0.0473508	0.345645	2.09649	0.146298	0.107127	0.157051	0.107804	1.49199	0.771011	11.6217	11.3368	1.13053	1.13053	18.5362	13.1223	178.623	33.4182	1.40524	6.88261	12.4644	2.2352	2.8736	47.5395	6.23681	3.84646	2.98167	7.71481	4.87697	2545.22	1034.58	1859.28	13.8123	18.6347	240.186
Keel	1.19344	0.478639	4.74463	0.768155	0.182682	0.0638564	0.041164	95.6468	0.105388	0.239174	0.0758931	0.0343392	0.103345	177.454	0.105552	0.0155281	0.209407	0.662765	0.132871	0.502396	0.354369	0.0507267	1.39238	1.00055	13.0876	14.027	0.992553	0.992553	11.3633	8.92267	24.201	43.2345	1.4911	4.15399	12.5844	4.57954	3.36113	39.8102	36.3229	10.6947	3.33731	5.46251	10.2647	1278.85	610.899	312.941	14.2361	17.3028	292.283
Yarmouk	4.78758	0.864455	3.3532	5.39293	0.220698	0.120697	0.355771	36.2382	0.0975417	0.316584	0.21511	0.0679671	0.0636319	296.953	0.0773518	0.0423087	0.215156	4.42341	0.112326	0.103952	0.12264	0.0405254	0.886423	0.286853	13.3831	13.4458	2.32297	2.32297	17.9762	10.4085	252.185	50.1284	1.12151	2.79024	1.98927	1.77503	1.23929	44.1076	6.76789	1.50344	1.68321	1.20474	3.65993	611.345	1726.46	766.747	10.4195	5.56812	79.8493
Mutah	0.51626	0.929067	9.84624	1.3621	0.157301	0.118278	0.3187	25.2815	0.159616	0.371817	0.0739577	0.0712178	0.0955416	284.847	0.141589	0.0451687	0.0962122	0.625255	0.0568046	0.00668927	0.0443531	0.0808843	1.07686	0.889381	12.3002	12.7909	1.9013	1.9013	17.5945	7.61906	316.739	33.4587	5.32126	4.48627	12.4569	2.25677	1.8242	41.2409	3.80951	2.71411	1.51984	5.66207	5.6813	1680.35	686.253	649.828	10.1356	3.81212	33.397
Acsad	6.39717		8.46265	7.67116	0.170009	0.461629	0.252982	30.4412	0.062444	0.263833	0.142164	0.0451725	0.12928	208.288	0.08175	0.0335407	0.235558	1.08079	0.119269	0.105082	0.107869	0.118432	1.21771	0.512508	19.2005	19.4537	1.16171	1.16171	17.2717	7.75494	98.5364	66.978	0.0419081	1.42767	1.36833	3.12602	2.3037	208.948	5.54836	0.130581	2.00739	16.4003	5.91092	671.009	1522.8	919.354	6.47752	24.9137	233.905
Rum	11.7821	2.48614	10.207	12.956	0.361002	0.345049	0.183287	47.9539	0.175671	0.40194	0.244235	0.0418531	0.119407	244.896	0.0381975	0.0523448	0.113605	10.9791	0.115779	0.181707	0.11924	0.2826	0.65935	1.09758	18.0058	19.2194	2.62854	2.62854	7.89103	4.61108	257.786	152.452	3.10921	1.07081	3.59437	1.5984	1.80773	11.314	2.99903	0.400353	0.713343	2.02112	3.17582	59.8693	333.955	643.436	1.04257	5.2642	50.5152
Morex	1.09939	0.483972	10.9036	1.55398	0.725841	0.131103	0.256161	13.4718	0.0291954	0.284708	0.103474	0.0418383	0.128163	228.033	0.0398745	0.0105346	0.152652	2.23119	0.0510142	0.302356	0.0570633	0.0091581	1.48007	11.9998	15.6485	27.5208	3.31008	3.31008	15.9228	10.468	323.532	49.8452	3.24477	4.71858	7.66364	4.47931	2.15033	90.999	9.95041	2.20901	0.682589	3.28093	7.38985	175.055	925.497	2312.65	10.507	10.0685	183.989
LR521	8.76801	0.881186	2.6869	8.5203	0.202898	0.29162	0.281442	97.8389	0.0607794	0.510234	0.129495	0.0722974	0.195988	354.523	0.0901099	0.0392122	0.226266	2.63298	0.133147	0.0717389	0.14204	0.133116	1.56205	0.501095	7.48249	7.93529	4.04056	4.04056	14.6495	7.78995	307.359	70.5881	0.776843	3.0024	8.65724	4.24276	2.58794	118.475	13.6018	1.35032	1.61529	2.08152	10.3406	777.992	1836.89	1682.89	4.79438	7.16119	121.434
Tadmor	15.1017	4.49339	4.15742	16.1769	0.230553	0.399894	0.146085	334.609	0.0973798	0.116189	0.0331112	0.0835543	0.151016	46.2328	0.111566	0.0537307	0.136504	3.45167	0.0605804	0.10894	0.135951	0.157845	1.34584	6.30927	41.8274	48.0314	1.76023	1.76023	13.1572	9.17719	289.785	105.267	2.29811	5.36121	12.8545	3.96362	2.97214	57.6182	8.29399	1.14673	1.0633	2.11605	6.19515	985.189	571.836	1274.22	4.56475	7.56018	212.024
ARKE26	3.02245	0.718538	1.91473	4.0763	0.127015	0.0645381	0.199378	177.489	0.0248146	0.303425	0.0880761	0.0268069	0.133935	13.5146	0.0995126	0.0227864	0.125858	0.823549	0.0414568	0.0656158	0.0257271	0.110093	2.58662		13.4156	13.3886	0.82793	0.82793	13.364	8.17575	415.163	299.391	5.75683	3.75982	6.27854	3.83065	0.589917	56.4199	2.60717	1.14378	0.45258	2.64723	4.85963	851.324	1397.97	66.0542	7.83782	16.6838	122.856
ARKE31	3.1362	1.61228	7.32648	4.74847	0.431816	0.402695	0.379138	63.2735	0.0518531	0.325135	0.195306	0.0353117	0.29433	165.47	0.0644138	0.0903978	0.348418	1.46894	0.37466	0.120216	0.0932509	0.0191633	0.884797	2.11061	21.0165	23.0781	0.767022	0.767022	8.2531	9.49434	153.907	31.0715	4.25214	1.71574	7.21151	1.11886	0.275954	20.0275	8.66526	0.815576	0.403039	7.18745	2.6354	1952.2	2197.77	1173.28	13.6269	14.9984	159.459
ER/Apm	0.974452	0.413606	7.48598	0.579963	0.15041	0.241662	0.277863	129.985	0.0539129	0.588675	0.261577	0.22815	0.123047	104.081	0.083924	0.108094	0.282428	6.84469	0.0973689	0.0665435	0.00437859	0.0428956	1.10323	0.40401	17.8318	18.4244	0.46913	0.46913	9.18255	7.61801	306.401	59.9342	1.51903	1.81212	22.8093	6.7844	2.47217	97.0534	8.72167	0.907802	0.898136	4.77141	11.4841	171.798	195.772	1937.96	5.11747	10.2798	78.0732
ARKE129	4.15317	4.81426	11.6897	3.6651	0.782823	0.269723	0.277351	113.181	0.0101647	0.306562	0.11586	0.0708878	0.0931629	371.127	0.00889418	0.027139	0.179536	5.74766	0.0731025	0.0872807	0.0571407	0.0925859	0.897504	2.56802	14.3406	14.5975	2.2312	2.2312	12.7504	4.10156	214.551	13.0165		3.42248	12.1084	4.49359	1.63403	51.9773	4.69867	1.14925	2.38541	19.45	1.10924	392.878	1224.39	1783.37	1.62134	19.7026	313.138
ARKE130	8.76204	4.57813	10.299	13.2066	0.388762	0.307833	0.455423	279.532	0.121782	0.564763	0.0834339	0.0935894	0.08971	8.14366	0.191155	0.0563863	0.203881	6.68927	0.119079	0.152478	0.224304	0.207944	1.3972	1.24568	2.11844	1.52907	2.35115	2.35115	18.2394	7.44156	596.619	132.487	12.0735	3.24061	13.3888	3.23441	3.00346	40.8959	13.1266	2.17137	2.82445	4.89041	3.68528	595.079	1150.72	189.148	9.49748	10.289	97.7772
ARKE145	2.9849	1.53716	9.78911	4.50805	0.798708	0.395183	0.242513	27.4064	0.0837819	0.150683	0.110888	0.0376279	0.0565552	173.405	0.0768629	0.021208	0.114692	1.54186	0.060196	0.116799	0.10013	0.0649791	1.3918	0.230334	13.7456	13.9413	0.5215	0.5215	10.4772	11.3716	323.469	34.7595	3.7858	0.86884	6.74521	2.34267	1.39139	48.0851	3.55062	0.243164	1.37215	5.54163	0.294506	215.227	360.046	160.287	0.528775	1.32702	17.9572
ARKE160	5.02002	1.17411	2.70358	7.107	0.602076	0.314953	0.164631	95.2672	0.0425586	0.31435	0.0974265	0.136745	0.0827198	156.512	0.0224233	0.0617167	0.21463	1.69177	0.0834532	0.0189873	0.0593015	0.228679	0.563217	0.513682	8.65038	8.50416	0.573911	0.573911	24.8951	5.76173	510.415	92.3808	0.973314	9.95318	24.4169	4.1685	4.43152	90.3008	16.8362	6.12149	3.10003	4.90405	11.7498	322.322	820.356	3425.84	21.9324	34.05	325.693
ARKE182	3.27419	1.55648	3.22422	4.29083	0.0315783	0.266076	0.337983	74.0376	0.19435	0.0452211	0.168471	0.0301545	0.142266	58.6361	0.0977035	0.0181015	0.343867	2.39508	0.170599	0.0616326	0.0870352	0.0466396	0.627151	0.214832	2.12613	2.51001	1.00988	1.00988	8.04425	6.98037	306.167	13.7108	1.03493	3.66179	13.5092	8.42745	1.61683	84.0993	5.97908	3.10519	2.23483	1.72452	11.893	393.216	1320.65	1184.73	10.5656	15.8074	135.318
BW290	0.204041	0.559449	11.097	0.720663	0.29182	0.214748	0.36063	26.5616	0.21532	0.499389	0.0307872	0.00249795	0.0112765	245.299	0.0215422	0.0052281	0.0359394	0.948063	0.00839889	0.0755376	0.0741942	0.0153572	0.149895						4.16856	25.0942	440.659	100.592	3.25576	17.5969	24.8654	17.1019	3.32137	91.355	26.2766	0.863116	2.71891	5.6211	13.234	4659.41	2249.13	675.231	10.0686	20.6862	529.854
BW281	0.657625	0.553864	7.32647	1.20348	0.101147	0.332392	0.219166	86.7026	0.0640989	0.179217	0.196947	0.0302965	0.232332	274.137	0.0585018	0.055253	0.0705945	4.24706	0.0297393	0.0685901	0.0242624	0.0911068	0.934277	1.74048	7.38932	8.50308	1.26683	1.26683	20.12	5.767	353.81	28.2444	1.72873	1.46665	11.7984	3.09013	2.66484	47.8474	15.0167	1.22786	0.836913	1.46266	7.97911	732.732	1863.96	1261.42	10.5063	33.4921	270.78
Bowman	1.17699	0.523335	4.64047	1.03623	0.201983	0.306263	0.303952	45.182	0.056145	0.23665	0.13118	0.0712734	0.101134	282.359	0.0244862	0.0314249	0.282886	4.56588	0.105174	0.0655039	0.0356979	0.14876	1.24883	0.549916	11.9295	12.4622	0.15749	0.15749	10.3173	15.3047	168.129	65.8799	1.17357	1.37431	15.1452	1.68595	2.35554	8.48545	10.858	1.59126	2.77048	4.84925	5.72237	434.008	1392.79	979.874	5.08245	18.5656	201.93
Triumph_IL	2.57897	0.858586	4.8474	2.11707	0.176533	0.226536	0.338441	16.9053	0.0705119	0.355044	0.0898547	0.0783202	0.161787	398.871	0.102219	0.0665366	0.36716	2.63596	0.140321	0.129744	0.108462	0.278948	1.5468	2.79751	24.5001	27.1669	0.771114	0.771114	15.068	5.09853	280.194	13.8354	2.75953	4.11689	5.68696	1.73358	2.94296	38.0115	1.15795	0.874905	2.65811	11.6681	0.627583	532.931	1741.64	1410.09	11.7193	20.6971	279.802
BW287	3.16874	1.19531	7.47859	2.87279	0.144032	0.459322	0.389106	23.4844	0.0561681	0.451488	0.167172	0.0803493	0.0212427	179.035	0.137099	0.0519822	0.179875	1.01311	0.119085	0.0518816	0.110789	0.224733	0.604105	5.55113	13.9573	19.5034	3.89421	3.89421	19.6799	5.64549	173.571	23.8668	2.22976	10.3039	6.90038	2.91921	2.433	133.407	19.9897	3.49383	2.99178	7.68724	10.5159	1244.64	947.338	805.065	15.0472	14.9296	151.869
Flagship	2.37082	0.471781	4.82954	3.39709	0.046374	0.263433	0.36803	136.692	0.150447	0.0852555	0.184555	0.0260503	0.0783239	151.636	0.0178835	0.0186943	0.18139	0.709112	0.0918147	0.10762	0.0846135	0.0524298	0.946971	0.695092	17.9881	18.6379	1.60912	1.60912	10.7456	7.73864	143.992	25.4406	0.378614	5.89149	28.5733	9.75111	5.36602	78.9689	14.8346	4.72895	10.3656	11.7223	13.4066	2314.77	1765.33	2293.43	36.5857	17.5143	243.766
G400	0.851631	0.808881	3.75403	1.48163	0.742333	0.2244	0.301689	408.874	0.01045	0.0914918	0.0755994	0.00865643	0.0151096	197.024	0.318032	0.0027525	0.00893607	0.299196	0.00758029	0.040522	0.00789367	0.00583174	0.022804		6.16438	4.08031	8.44663	8.44663	18.8848	10.5126	220.103	9.66544	0.258874	6.12706	39.5123	9.39428	1.05814	118.128	13.1191	0.866101	2.38326	16.2931	10.9297	4237.06	751.617	1503.72	4.6636	1.72919	332.641
HID44	4.02563	4.87429	3.88573	5.17091	0.087895	0.230833	0.309077	67.0575	0.102497	0.0927412	0.0924677	0.0318536	0.0609239	212.405	0.0827549	0.0150463	0.190745	0.76072	0.0345429	0.0225726	0.047162	0.0747038	1.23592	4.60962	12.8236	16.7744	4.65976	4.65976	9.34549	5.7383	109.968	12.9684	0.589167	8.99256	13.7699	7.77195	1.68218	166.827	9.42171	1.36286	0.317318	5.19209	8.28582	475.457	2037.56	1948.1	5.80205	6.60854	328.832
RB_119	5.51079	0.951495	5.72443	6.20318	0.102771	0.0992115	0.236224	64.4557	0.169427	0.173192	0.177843	0.0255744	0.0934241	202.655	0.0950877	0.017573	0.225044	4.09194	0.122501	0.108059	0.096633	0.0180242	1.00586	0.221515	6.3036	6.5161	0.117384	0.117384	11.4161	7.39923	103.856	11.4692	0.248896	0.838296	8.39582	6.12527	0.553538	74.6078	7.66407	3.53437	5.49622	13.5173	30.5112	1318.54	288.418	1311.09	7.52402	17.199	145.546
RB_162
RB_231
RB_93	5.8984	0.964152	6.51756	5.89621	0.185569	0.149528	0.204133	147.407	0.0975516	0.228951	0.11139	0.0931743	0.0988958	104.766	0.0659603	0.0845577	0.122828	2.12737	0.0454229	0.136722	0.0482315	0.132456	0.581899	2.56829	16.5416	18.6027	2.36591	2.36591	18.686	15.9987	216.262	72.9295	1.56884	4.68093	13.9464	9.42203	1.58804	86.5239	11.4463	0.55884	2.53252	19.5685	4.29874	430.094	863.036	1525.62	21.9906	13.5481	125.958
BW284
BW285
[truncated: 10 more columns]

## Sheet: Mean Heat+Drought
	sugars					amino acids																		Tocopherol					glutathione
	µmol/gFW	µmol/gFW	µmol/gFW	µmol/gFW	µmol/gFW	µmol/gFW	µmol/gFW	nmol/gFW	µmol/gFW	µmol/gFW	µmol/gFW	µmol/gFW	µmol/gFW	nmol/gFW	µmol/gFW	µmol/gFW	µmol/gFW	nmol/gFW	µmol/gFW	µmol/gFW	µmol/gFW	µmol/gFW	µmol/gFW	µg/gFW	µg/gFW	µg/gFW	%	%	nmol/g	nmol/g	µmol/g	nmol/g	%	nmol/g	nmol/g	nmol/g	nmol/g	nmol/g	nmol/g	nmol/g	nmol/g	nmol/g	nmol/g	nmol/g	nmol/g	nmol/g	nmol/g	nmol/g	nmol/g
genotype	Glc	Frc	Suc	Hex	starch	Asp	Glu	Asn	Ser	Gln	Gly	His	Thr	Arg	Ala	Tyr	Val	Met	Ile	Lys	Leu	Phe	Pro	γ-Toc	α-Toc	total Toc	γ-Toc %	α-Toc %	Cys	gGC	GSH	GSH ox	GSH ox %	Glucose1P	Glucose6P	Fructose6P	Mannose6P	3-PGA	UDPglucose	ADPglucose	Glucose1,6bP	Fructose1,6bP	PEP	Citrate	Isocitrate	Malate	AMP	ADP	RubP
B3094	2.96782	2.09852	41.7787	87.7024	12.1263	2.8824	9.64519	249.747	1.44614	1.60849	0.429011	0.216035	0.202148	144.42	1.23301	0.218497	0.671839	0	0.346027	0.150079	0.501275	0.415286	4.2274	1.01169	70.2004	84.7857	1.25597	98.744	124.165	65.5926	2.31636	129.131	5.95192	24.1033	135.967	35.489	32.7726	545.411	52.9969	6.64188	9.30485	59.1135	68.3902	8909.18	31849.7	11593	40.4847	51.2935	2493.98
B3117	4.8591	1.8534	41.5868	89.7296	9.52021	2.23863	7.60726	301.418	0.868653	4.88686	2.76994	2.24065	0.53454	2783.04	3.91921	1.22322	4.74544	16.3528	1.6275	1.27795	1.05504	4.83422	60.1952	10.9418	175.126	188.375	6.97973	93.0203	161.946	122.394	3.15728	185.613	5.85038	44.8279	145.786	25.789	21.488	350.749	78.1529	14.4779	16.7583	39.9712	34.5431	10170.1	21744.2	27398.8	79.3659	96.4791	4771.98
B3162	10.213	3.42166	61.5569	134.905	11.188	3.41716	8.65376	201.387	1.42457	1.5324	2.13773	1.17546	0.381318	1044.95	4.45945	0.455231	3.399	11.9064	1.44784	0.962713	1.23507	1.79454	54.818	14.1678	145.65	159.818	8.84138	91.1586	110.769	76.1622	3.15361	167.584	5.31223	50.0913	247.549	54.9734	44.0767	610.995	90.1122	18.5035	25.1765	112.444	73.4946	3836.19	15532.6	30717.6	101.41	81.8451	7001.77
B3163	7.43041	4.8365	80.8473	173.34	13.2753	3.778	9.40354	109.445	1.44538	2.70616	3.56874	1.39059	0.400361	1272.12	4.53018	0.643864	3.76703	12.0266	1.26586	0.974778	0.786749	2.79601	64.8169	21.2743	208.785	230.06	9.30296	90.697	128.491	91.7058	3.60458	179.41	4.90065	47.9787	137.017	35.6123	22.3253	563.978	72.4693	12.4464	14.1191	48.2883	48.719	4181.39	16686.4	27444.9	74.678	115.9	4475.77
B3194	13.2059	7.14714	75.1368	174.726	10.4196	3.12721	7.6645	309.444	1.58179	3.22095	2.74057	1.3919	0.510811	1333.44	4.14644	0.732466	3.63545	33.4084	1.77539	0.807122	1.58965	2.66796	51.1927	4.72976	142.529	147.258	3.20251	96.7975	205.312	132.111	4.15869	218.949	5.32191	45.4385	180.848	52.3236	24.5482	525.979	84.2156	11.9201	21.1168	104.041	59.4726	4593.56	17750.1	30309.6	57.1211	115.104	5217.72
B3250	3.84278	1.51494	49.6155	103.673	10.7437	0.946527	5.26527	152.415	0.662334	7.06303	3.94812	2.75959	0.985791	1429.59	1.96216	1.34799	3.68538	27.9826	1.64439	0.440044	1.04863	4.54201	67.4205	43.8222	285.365	334.412	14.7552	85.2448	313.169	235.888	3.70453	445.2	12.0065	32.9329	117.616	27.2193	19.4673	235.305	68.1661	8.92199	13.6903	31.3089	25.8066	18704.6	33981	14645.8	40.4065	87.6749	5869.67
B3254	9.44225	4.6056	66.9452	145.551	13.8248	3.47715	10.2281	347.26	1.73703	2.04464	1.77905	1.24694	0.452976	1617.86	3.25889	0.610296	2.72483	9.03105	1.30158	1.00572	1.24921	2.07704	58.5211	5.4278	130.378	137.364	4.90956	95.0904	118.808	62.4991	2.87979	131.53	4.13098	47.9136	195.067	55.4326	38.4505	507.679	117.193	17.9037	26.4991	106.531	58.4002	5745.7	14645.1	35318.3	79.077	71.3639	7471.1
B3274	0.799533	0.969365	61.991	125.936	11.0957	1.49431	6.19251	411.681	0.948087	7.42307	3.82992	3.32879	0.987463	2297.84	2.91355	1.76262	4.85638	76.8891	3.15417	0.844429	2.43047	5.85224	90.4292	44.8151	217.89	262.705	17.3663	82.6337	168.828	120.023	2.85341	227.689	7.97954	43.174	81.9205	48.9014	17.2812	263.747	60.5352	10.9602	16.6349	54.8672	30.5715	10680.2	17968.4	24194.5	56.5197	134.475	8458.42
B3298	4.68289	2.79819	53.7282	114.631	10.2543	2.89685	8.49184	192.83	0.994144	4.06753	3.36707	1.7528	0.568572	1580.68	3.60759	1.1234	3.59729	26.26	1.37853	0.602422	0.785591	3.90747	78.6538	26.875	179.968	206.843	12.4517	87.5483	155.344	115.816	3.80256	217.742	5.76049	39.5385	128.728	39.9592	14.363	280.906	95.9749	11.7069	18.4719	61.8452	34.5479	6640.29	21325.3	29092.2	43.9686	91.1821	7532.07
B3332	6.72585	3.38084	54.5154	119.137	9.53406	2.5586	7.74402	233.576	0.989987	3.69756	3.26001	1.78871	0.684216	2071.09	4.53671	1.17767	4.9427	61.7177	2.06106	1.37206	1.44061	4.26878	73.4413	6.338	127.875	133.165	3.9908	96.0092	157.201	122.836	3.6239	220.907	6.16995	27.731	125.789	42.4755	18.1592	401.828	88.5492	10.9635	18.755	65.4589	39.8688	4131.72	15621.6	26541.6	69.1505	103.959	4287.89
B3457	24.897	13.0038	82.3064	207.787	9.61351	3.73206	9.05909	205.878	1.34018	4.64151	2.84239	2.15842	0.589438	2643.77	2.47763	1.19459	3.42326	25.4966	1.16643	1.08377	0.714938	4.0581	77.0905	14.3809	165.15	179.531	7.88488	92.1151	123.298	89.8363	2.88519	170.294	4.83986	38.6551	204.613	71.9222	24.2112	303.137	130.623	6.2761	27.1956	97.9131	44.7202	6025.96	13558.2	34652.4	69.8909	124.941	3216.9
B3460	32.4761	13.7909	71.054	188.375	11.7659	3.72492	11.6457	140.777	1.31592	2.10103	2.08891	1.27326	0.427575	1968.69	5.22075	0.66735	4.59099	7.38814	2.01471	1.87743	1.20026	2.02306	67.5352	3.68165	102.529	105.291	2.51291	97.4871	101.131	65.0228	2.78383	137.391	4.9372	51.1491	241.686	84.6122	26.0658	481.207	92.7315	6.856	27.5033	154.243	58.9764	4500.16	24356.4	38295.4	66.9005	88.82	6926.7
B3482	5.0974	1.56301	58.4229	123.37	11.5391	1.98966	8.19864	295.727	0.879309	4.02119	2.23745	1.89203	0.607728	2701.9	3.49412	1.13177	3.24087	7.02359	1.81766	1.23706	1.41568	3.5952	70.6341	35.9471	156.294	192.241	18.1765	81.8235	183.524	89.7512	3.52814	308.864	7.3138	41.5753	144.948	70.4074	24.2573	383.096	91.8888	6.91651	21.2572	92.2293	46.4615	8104.22	25483.6	25989.8	71.7914	101.326	8159.51
B3484	11.7718	3.93735	64.8818	145.473	7.83381	3.26734	10.6558	128.267	0.645606	2.42165	1.59802	1.77661	0.374636	1995.29	4.36247	0.877009	3.992	15.6581	1.44471	1.40354	1.07932	2.95357	74.6528	3.7057	146.031	153.014	4.42984	95.5702	140.158	76.8307	3.03142	182.043	6.02231	45.7873	169.981	47.2695	23.2433	514.237	72.5931	5.12221	18.1751	82.8464	45.5674	4432.49	19249.5	28959.9	68.0061	98.8974	5766.99
B3542	8.08656	3.86233	69.7906	151.53	10.0935	3.68429	10.2956	187.934	1.28879	3.66037	3.51275	1.74329	0.537923	1591.98	6.3304	0.982772	4.00268	14.0769	1.80171	1.37421	1.39766	2.5951	76.1217	7.54659	117.118	124.665	5.86784	94.1322	169.689	109.458	3.5939	173.076	5.79441	39.3036	169.537	52.5159	13.7713	601.081	135.474	8.74406	13.0092	79.0275	51.4108	3555.54	18430	24104.6	60.5679	83.6275	5124.83
B3684	3.73657	1.99199	71.6726	149.074	11.2781	2.77252	8.94197	191.954	1.15962	5.0409	4.43463	1.71363	0.731765	1339.68	2.65105	1.14905	3.28428	22.3423	1.67518	0.668083	1.15874	3.59416	89.272	57.2374	232.925	290.162	19.5748	80.4252	235.058	160.912	3.99921	329.939	8.20967	30.2356	166.635	61.5219	16.2043	339.671	84.855	6.57385	17.3649	80.1797	37.781	10156	30440.8	33611.8	57.6241	79.8952	4189.58
B3818	10.2379	4.53266	78.0433	170.856	11.0111	2.98185	7.97224	139.607	1.38646	1.63449	2.17882	1.16844	0.320191	624.679	3.2044	0.645693	2.1108	18.6485	0.994763	0.469158	0.590213	1.90551	62.6809	5.19973	133.146	158.87	3.32944	96.6706	156.028	108.569	3.33626	219.913	6.58849	39.7923	190.579	73.0658	25.5898	662.648	83.6288	5.31313	18.5303	75.6182	54.9514	6013.95	22167.1	34912.9	63.9859	83.9478	6438.39
B3828	0.365091	0.911127	37.1006	76.4602	11.4729	0.633751	5.37926	215.663	0.703195	8.5839	3.29983	3.08274	0.831174	1810.82	2.83547	1.55187	4.7191	80.5009	1.97593	0.665812	1.67272	4.79589	89.2345	66.4682	273.961	340.429	19.316	80.684	332.196	221.251	3.5321	509.162	12.163	27.1018	97.6335	33.6254	14.5695	203.308	56.0601	3.97148	12.6557	42.0919	24.6253	17862.5	34952.3	26312.6	47.5692	78.2646	4104.17
B3862	31.8489	14.2089	83.8246	208.478	10.1462	3.47049	9.22027	179.614	1.05469	1.952	2.13996	1.33715	0.421968	1125.6	4.33086	0.609644	2.66139	18.8893	1.33793	0.796483	1.13496	1.96697	62.0603	6.25757	132.652	138.909	4.42318	95.5768	206.772	108.2	3.0245	184.356	6.01722	36.6372	258.849	96.1262	21.0735	725.156	59.5339	7.02328	17.6092	82.3573	58.5283	7865.09	26250.8	36530.6	68.7773	85.3578	4094.85
B3887	11.9457	3.6886	72.9058	161.446	12.8066	2.57953	8.28356	130.059	1.33737	2.282	2.63755	1.55395	0.382576	1183.23	3.5689	0.683997	2.83433	24.8007	1.08123	0.993932	0.681473	2.27268	75.7652	1.83673	124.27	126.107	1.47127	98.5287	177.439	78.4361	3.48494	253.491	6.32039	25.6025	175.082	66.182	18.7586	568.517	75.0277	5.3528	14.233	102.431	52.8418	5676.14	31856.8	40776.8	98.1491	88.205	2478.98
B3918	2.98252	2.8969	61.5938	130.751	11.5177	1.544	7.09979	143.55	0.77188	5.2585	2.77589	1.967	0.758082	631.387	2.78353	0.742339	4.57664	81.9561	1.38917	0.24219	0.853503	3.56157	68.6511	78.244	328.616	406.86	19.0321	80.9679	140.733	58.8343	2.44309	186.301	7.53115	33.8356	142.542	59.2872	16.819	346.266	72.4703	5.29856	15.739	40.2044	29.462	26440.5	48498.5	37656.2	104.65	81.1926	4749.99
B4032	0.91408	1.20061	31.1487	64.767	19.6434	0.496985	3.74799	262.633	1.73874	10.8442	2.83646	2.67848	1.08618	1046.84	2.84634	1.44707	4.48942	61.5449	1.9001	0.57097	1.75515	5.1655	74.8476	100.325	348.181	429.701	18.0793	81.9207						46.9665	78.8891	37.0821	13.7928	273.831	54.3621	3.92578	13.4584	34.9681	25.5313	19730.6	33518.3	32936.9	65.826	132.697	8023.5
B4057	11.3248	6.37584	76.8241	171.349	10.6483	2.31662	10.8537	150.511	1.45731	3.00136	3.64401	1.91986	0.54653	1135.17	3.1934	1.03074	2.76902	10.7705	1.37234	0.906126	1.04876	3.01597	87.8017	18.4164	152.791	171.207	10.5911	89.4089	181.237	66.9114	3.0471	232.043	7.88523	131.428	275.626	58.9675	19.2528	1135.43	133.951	14.4763	7.79937	26.8806	104.811	21794	35006.5	62912.6	131.716	281.63	19009.6
B4167	4.37891	2.61741	46.1109	99.2173	8.75244	1.03512	4.50415	157.68	0.850761	3.90937	2.9108	1.91834	0.534801	1090.28	1.88145	0.929832	3.30084	27.4131	1.28719	0.48064	0.800901	4.5354	70.8062	62.8703	214.541	277.411	22.5084	77.4916	171.507	90.7883	3.2773	329.504	10.0945	69.8544	107.88	56.0631	20.5332	451.408	91.4753	4.87497	10.1285	61.9806	65.14	8002.31	30110.2	33197.3	85.5522	304.632	9551.14
B4338	37.4354	55.8458	36.0178	172.529	8.19655	3.7057	11.0128	677.751	1.42992	1.33793	1.09962	0.871813	0.284323	1218.65	5.05051	0.339906	3.53573	3.88889	1.92378	0.791884	1.97949	1.08292	44.9175	1.58916	91.1782	93.2884	2.2174	97.7826	94.87	30.0386	2.11646	127.179	6.00869	110.953	371.958	92.2129	49.8991	1447.2	151.387	13.5893	16.8713	55.9129	153.016	7115.17	27878.9	54124.7	105.45	220.375	13334.7
B4339	52.9095	76.8601	25.4326	180.635	8.97024	3.48775	10.685	328.281	1.42638	2.01319	2.21272	1.1101	0.397099	1296.23	3.61644	0.624715	2.59107		1.20645	0.961411	1.06049	1.99493	71.4384	5.91658	139.917	145.834	3.97364	96.0264	107.103	43.31	2.3096	151.864	6.6544	108.203	308.973	100.836	47.985	1022.18	140.714	11.501	23.7053	125.171	121.375	6410.93	29616.9	70092	90.4748	214.653	18209.1
B4403	9.33414	21.9032	42.1821	115.602	7.6567	1.99301	7.88069	657.807	1.55865	4.58213	3.28788	2.23371	0.627759	2169.19	2.89947	1.33262	3.07442		1.62434	1.00133	1.34569	3.1159	74.8372	22.0766	249.962	272.039	9.03201	90.968						96.8434	133.298	72.1231	24.5831	706.772	216.615	16.5208	14.1089	61.894	90.6029	8491.94	30773.6	42402.8	92.1302	327.127	12953.7
Barke	14.87	6.6615	37.8031	92.8721	7.89307	2.89471	8.75784	427.975	1.36509	2.61574	1.5721	1.21052	0.413632	1888.81	3.60582	0.677974	1.98457		1.06148	1.36665	1.3278	1.45913	57.6118	4.81066	69.0664	73.877	3.81025	96.1897	187.123	51.4006	3.34357	236.657	6.71616	63.5616	292.196	96.9045	54.8918	1327.06	147.319	5.99574	24.6291	160.119	210.464	11301.4	33626.9	25836.3	112.869	227.64	10612.1
Steptoe	5.39584	14.068	41.3713	88.2526	9.95527	0.864981	2.00387	682.37	0.937702	10.6836	2.07608	4.95448	1.48461	4994.41	4.04028	3.73201	7.32815		5.20199	2.78381	5.45944	5.07758	107.554	35.7039	178.607	221.684	18.9939	81.0061	477.4	153.162	4.28743	1182.02	27.3516	262.214	155.769	96.747	16.7631	643.856	116.475	20.4473	23.1432	90.3673	34.1359	35548.8	48710	89552.4	226.746	515	29074.2
Auriga	18.7485	26.1406	42.138	129.165	9.41277	2.07543	7.38275	219.395	0.757922	4.5017	1.57005	1.05513	0.580477	669.802	2.1596	0.954593	2.83988		1.65664	0.853397	1.39273	2.99069	63.9893	6.8494	93.3806	100.23	6.42862	93.5714	157.165	55.5003	2.36608	195	8.22412	61.548	215.267	103.221	34.6626	805.214	181.477	15.6232	15.7838	64.6021	81.3717	18239.2	60543.9	44072.9	81.1327	246.357	7280.77
Triumph	26.4537	31.794	50.6611	159.57	8.07295	2.59862	6.12227	368.655	0.991695	3.0034	1.62452	1.22712	0.356757	1040.78	2.12307	0.621162	3.07118		0.723185	0.666938	0.449204	3.30512	72.7691	21.1414	166.16	187.302	10.9759	89.0241	74.7688	38.9314	2.16521	180.923	8.31606	68.4063	205.094	51.8401	23.2227	597.749	147.068	14.1782	25.4397	128.976	93.1989	6462.51	28489.1	76535.9	93.1927	242.197	4990.94
Optic	24.0441	36.0318	57.6556	175.387	10.6691	3.13344	9.06059	332.272	1.36989	1.68002	3.40011	1.15274	0.49138	1137.98	2.60721	0.494975	2.96145		1.09114	1.05332	0.717238	2.40898	78.8965	16.0413	174.31	190.351	8.45861	91.5414	161.506	59.3773	3.98345	256.83	6.44763	79.7764	235.46	86.8936	33.8314	1701.91	159.144	12.6931	12.5053	72.9896	138.598	5884.62	22692.7	84798.3	87.853	270.455	9829.88
S42.IL121	19.3509	30.4314	54.8511	159.485	9.28701	2.39419	8.95935	181.266	1.22618	3.04959	3.59944	1.57152	0.616602	1733.51	3.54407	0.920024	3.40431		1.53725	1.36173	1.22915	3.14253	93.0775	5.73845	125.87	130.573	3.93696	96.063	151.779	56.6759	3.42729	244.759	7.19612	85.5549	234.428	81.5163	33.2984	841.845	122.24	18.2745	18.748	88.5769	98.0433	15674.5	38613.3	62823.4	86.4216	250.168	10043.8
S42.IL137	20.866	29.8868	58.8734	168.5	9.60798	3.30215	10.2237	149.472	0.935056	2.03145	2.46763	1.14747	0.394003	1132.08	3.9982	0.526757	3.40598		1.40897	0.995855	1.04998	1.96391	76.3435	2.21626	125.116	126.845	1.28592	98.7141	115.14	42.907	3.18441	159.727	5.02983	70.0138	208.745	75.5017	33.7618	875.996	173.158	12.263	22.2836	114.166	115.404	11747.5	35975.9	71977.8	81.7285	204.797	9835.15
MBR1012	3.56298	6.52937	28.7408	67.5739	11.7016	4.08241	9.51626	2254.43	4.41644	5.01547	0.322339	0.105849	0.297372	247.974	3.28105	0.0734046	0.964221		0.432565	0.129329	0.487971	0.206954	4.6418	1.15421	54.9485	46.8684	1.49467	98.5053	109.992	23.412	2.24429	80.1863	4.63441	311.598	311.598	117.49	75.4097	1791.74	139.505	10.837	27.6469	158.67	257.372	16876.1	11861.5	39412.1	99.1453	172.173	16036.5
S008	12.6506	31.2303	57.5951	151.621	9.402	0.756455	4.89189	230.339	0.816479	12.4859	3.3411	2.85483	1.15059	1611.24	2.97969	2.29528	3.97739	71.6927	2.1415	0.649224	1.37183	4.08669	97.9913	117.494	287.951	440.736	25.9195	74.0805	172.283	138.057	3.50936	414.79	15.4092	177.858	177.858	39.3196	12.8237	373.773	84.5117	5.4513	14.5696	41.097	31.5379	16527.7	50194.9	30713.3	54.3362	133.178	7006.74
Grace	15.7877	20.9066	42.6592	122.013	8.79639	2.47238	9.07067	662.199	1.22568	6.54511	3.89194	2.66766	0.768358	4719.24	3.2102	1.47433	3.82735		1.70749	1.89131	1.34851	3.66207	88.1684	18.8705	151.835	167.697	9.49545	90.5045	196.539	83.3528	3.16963	225.197	6.91824	214.228	214.228	66.3911	29.3712	949.953	150.329	11.234	26.5833	125.91	119.121	24405.8	37946.6	48612.9	125.163	245.632	19473.8
S036	20.273	33.3763	56.995	167.639	9.55774	3.83176	8.67646	239.523	1.4505	1.81791	2.42899	1.03285	0.383981	1215.3	4.83026	0.474393	3.24725		1.29823	0.786344	1.06111	1.58655	76.5691	8.01215	112.604	119.551	5.75421	94.2458	119.503	43.7911	3.02669	182.698	5.86691	300.085	300.085	142.867	44.2375	1258.86	154.608	13.3025	29.9449	150.479	136.532	9080.26	32760.7	68052.2	136.771	215.674	18601.3
S040	12.2579	11.4048	42.1116	112.545	7.79939	1.48926	6.24739	259.753	1.14673	2.89383	1.65835	0.124719	0.317473	1247.1	3.0885	0.614824	3.06736	54.0452	1.5981	0.832997	1.21592	2.65404	59.6402	5.38055	104.667	110.047	4.40426	95.5957	146.942	76.4292	2.71784	116.344	6.27594	253.518	253.518	92.5284	32.8094	1334.55	135.465	14.0877	29.786	112.316	135.92	11620.6	30542.7	57732.3	110.589	266.149	13051.4
S054	19.1851	7.85668	60.8319	148.707	9.21474	1.21935	5.21454	124.954	0.949437	2.62164	2.05181	0.171098	0.41801	1200.31	2.74411	0.867269	2.66389	34.4429	1.06778	0.692863	0.70351	2.41012	70.6445	41.3156	127.567	168.883	22.7165	77.2835	134.058	52.159	3.03121	222.402	7.40143	243.697	243.697	89.9347	26.5307	1178.45	155.401	9.4819	31.3017	148.377	119.264	12181.4	54463	58176.3	90.7385	239.9	17464.8
Quench	11.1005	10.984	66.8324	158.994	9.18337	1.22735	5.31096	106.702	0.933683	2.44981	2.42595	0.199311	0.499159	1359.05	2.88885	0.835213	3.4867	61.5963	1.40245	1.11674	0.96675	3.08559	80.8986	3.65774	105.544	109.202	3.41175	96.5883	222.101	141.812	3.89036	245	6.34537	278.657	278.657	89.2092	32.2249	1227.66	199.754	15.9002	33.2629	165.687	128.394	9804.31	40915.4	67848.4	126.807	287.183	15394.3
S095	10.006	3.39328	50.1536	118.915	8.27937	1.50871	5.25192	668.888	1.08519	2.60425	1.45116	0.349445	0.344423	2441.32	4.61364	0.613932	2.99894		1.5488	1.12331	1.43832	1.76738	59.1808	10.5501	107.596	118.146	8.87852	91.1215	131.587	78.2024	3.28217	209.319	6.03253	230.693	230.693	107.48	33.7239	1120.58	153.628	10.8608	25.8867	149.372	111.762	9616.34	28344.2	52358.2	82.0255	221.511	13312.5
Marthe	24.6912	39.3104	67.6631	199.328	9.72621	1.98517	4.97513	291.711	1.65106	1.76881	2.07732	0.0815135	0.327252	757.096	2.75269	0.322479	2.16759	0.0293531	0.869742	0.553679	0.672299	1.10527	54.3639	2.69957	94.6004	97.3	2.74922	97.2508	100.116	86.168	2.68489	176.14	8.30141	209.565	294.778	100.801	48.9473	1659.54	207.913	9.81836	31.7021	142.932	146.175	2185.83	19612.4	75915.8	107.459	228.666	10901.9
S101	9.48451	12.3407	59.6716	144.809	7.85091	0.727315	5.18808	218.966	0.905394	3.26898	3.14851	0.546217	0.470556	2086.21	3.02493	1.05436	3.21065	69.0185	1.59471	1.31052	1.35598	3.20661	74.1567	2.20407	109.333	112.581	2.79821	97.2018	174.777	104.021	3.07914	315.294	8.44995	98.7014	231.488	89.5618	23.1071	1519.79	227.318	20.294	19.7945	123.655	144.597	18168.1	52836.6	57717.4	224.21	325.665	11310.9
S112	9.00818	9.63912	52.1628	121.69	10.3278	1.1219	5.44338	535.745	0.798871	3.91644	2.25093	0.395557	0.596053	4154.05	3.39955	1.24967	4.08642	80.8745	2.15035	2.40796	1.65382	3.98436	83.258	42.9318	184.761	227.693	18.8502	81.1498	186.041	121.124	3.37347	313.925	9.24988	90.969	212.489	66.9303	39.493	928.266	172.239	13.4546	22.0691	115.11	97.3594	8282.94	28749.6	46649.6	167.689	241.704	9289.07
S118	10.2487	7.40581	55.5177	139.712	10.9859	1.157	5.91332	636.541	0.831226	3.07059	2.24039	0.289601	0.487732	2808.88	2.86356	1.1428	3.18279		1.06526	2.49469	1.25963	2.97119	68.8453	5.05838	148.719	132.542	3.57466	96.4253	196.654	130.224	3.51474	286.219	8.17414	141.185	267.724	94.3161	40.2032	1495.5	219.054	24.75	22.1736	130.533	153.344	13138.2	34639.8	60462.4	207.743	306.486	15390.8
S120	7.17078	17.431	51.8706	128.342	9.95477	1.02642	4.95065	90.2098	0.707311	2.93949	3.06915	0.258993	0.47511	1138.5	2.47949	0.929579	2.76713	72.7551	0.999209	0.752829	0.636072	3.29397	84.3513	9.00885	157.022	166.03	5.32995	94.6701	161.075	139.193	3.2266	339.346	10.6415	74.4775	187.182	67.9656	31.9622	849.107	158.291	12.4099	12.8137	72.7984	93.3646	12539.2	37219.5	57114.6	150.496	265.041	5432.06
S140	21.0409	10.1507	59.0205	145.976	8.94487	0.993503	5.3856	141.747	1.13444	2.8786	3.34632	0.143483	0.516553	902.738	2.78104	0.761762	2.71962	33.5962	1.20018	0.50713	0.786851	2.83779	78.6953	8.54931	125.91	134.46	5.92541	94.0746	176.712	134.267	3.71443	229.255	6.21311	82.589	179.71	74.3359	34.5913	1017.46	178.974	15.2528	21.8241	149.456	110.247	8934.32	29438.8	49024.2	126.155	239.22	7873
Scarlett	2.17662	1.50608	31.9289	67.5404	6.48579	0.405628	3.30807	492.757	0.664008	5.57456	2.20413	1.69111	0.784755	1959.17	2.41038	1.17181	3.77245		1.84054	0.988323	1.50332	4.0026	69.857	8.85413	118.741	126.24	5.84631	94.1537	327.266	211.202	3.44457	441.585	10.0296	118.496	160.328	55.6303	32.5374	577.425	243.606	18.5394	29.6978	116.046	71.3154	24831.3	33992	31710.8	153.641	273.171	13851.9
Beatrix	18.6339	7.46961	65.4667	154.913	8.22703	2.72108	5.82118	239.947	1.19517	2.32049	1.74759	0.465534	0.318303	732.899	3.74302	0.412582	3.46057		1.00658	0.864508	1.03743	1.56199	67.3519	12.8245	97.8726	110.697	10.846	89.154	120.228	98.8633	2.98679	201.384	7.42806	111.501	413.262	122.337	71.8912	1453.85	253.491	21.9539	40.7613	426.107	191.315	2571.45	18448.5	74437.1	163.979	213.141	10129.7
RB_86	19.4379	11.1861	64.5803	159.785	7.77111	2.84622	4.61724	397.072	0.90147	5.94832	2.78516	1.03386	0.383299	2466.4	3.49985	0.92207	3.493		1.42018	1.28632	1.14901	2.80565	82.2363	5.00491	130.868	120.913	4.32058	95.6794	109.589	59.0719	2.12675	191.22	8.289	296.022	490.039	145.299	56.7699	1594.87	179.854	19.1577	43.2412	196.434	191.695	20074.6	53241.6	107923	244.101	238.443	30008
RB_88	32.1037	17.0103	66.0561	181.226	6.71931	1.73209	6.07275	344.808	1.11222	4.79122	2.55643	1.43583	0.381444	2528.3	2.936	0.99717	2.81595		1.32258	1.27337	1.17907	2.0689	69.176	3.39093	84.4799	96.654	3.4686	96.5314	125.01	53.6068	2.15512	125.885	5.83095	230.101	514.859	187.753	63.6663	1665.02	225.334	23.6081	48.2777	276.466	195.459	14213	28331.8	128259	336.538	210.905	31475.2
RB_190	44.5501	16.6672	52.8278	166.873	7.5913	1.12626	3.77014	264.588	1.16295	5.30503	2.78154	2.17533	0.490763	3506.81	1.39634	1.28431	2.48544		1.27998	1.76721	0.96992	2.29514	67.4007	29.5153	116.09	140.401	16.7829	83.2171	146.156	60.7474	2.04325	117.271	5.70447	235.974	462.41	139.714	48.2128	1572.34	298.501	16.4301	44.1858	176.919	184.045	21422.9	33604.5	42041.2	140.418	246.904	18707.1
RB_196	9.34126	3.80298	56.827	127.609	8.4133	1.61482	5.10858	553.674	0.973499	4.85112	2.83907	1.1295	0.374629	2806.33	3.32003	1.15464	3.24246		1.33021	1.6876	1.132	2.86587	78.1407	1.77711	110.406	112.183	1.59019	98.4098	139.855	59.2459	3.02217	196.265	6.57941	116.252	246.771	77.1781	35.749	904.223	128.082	13.3019	28.4909	217.597	134.891	15608.4	26782.1	85746.7	185.588	231.376	14490.6
RB_233	33.4448	12.2501	96.4886	243.431	7.81517	1.59775	6.25777	688.18	0.655329	8.14522	2.27077	4.07625	0.855145	3929.92	1.32073	2.05531	3.89831		1.4655	1.75015	0.954235	3.37268	79.8416	8.6222	80.319	88.9412	10.0748	89.9252	259.591	72.1315	3.04571	174.852	5.74406	164.758	288.129	113.4	32.141	605.806	91.3863	10.2094	35.3296	103.695	65.0909	16891.2	18317.3	32849	291.156	140.558	17122.4
RB_242	4.4631	1.34601	48.8269	103.463	6.93767	2.08757	4.5956	1309.74	0.840479	6.08151	2.874	1.51805	0.961304	3132.17	4.37041	1.49713	8.63609		3.04814	2.50744	1.68838	5.57871	97.4045	4.39447	158.177	164.075	3.54927	96.4507	173.78	101.628	3.65197	294.546	8.25859	54.4071	142.001	42.2393	20.0085	653.467	101.731	9.92283	22.2582	96.1361	52.0311	10464.5	18145.6	58566.6	183.801	251.062	6139.28
RB_269	22.5681	13.7132	71.5126	181.405	6.53751	3.41514	6.36823	453.068	1.22756	5.01527	2.37356	1.06786	0.364998	2231.35	4.27734	0.695271	4.04787		1.62168	1.23573	1.48357	1.36334	72.6017	7.26174	176.783	185.615	4.73181	95.2682	148.522	45.4468	3.3837	172.759	5.18579	94.3649	224.378	98.4688	25.8471	1150.99	132.276	9.93309	34.9897	167.206	114.059	7913.17	8707.4	66564	179.485	154.245	8448.09
RB_280	18.751	9.86837	64.8099	157.183	7.50136	1.29163	4.36189	294.56	0.796349	3.1869	2.03289	0.690104	0.42662	490.02	2.02133	0.627482	2.08047		1.09743	0.503472	0.912454	1.9862	66.1373	28.6812	184.961	189.534	15.6543	84.3457	124.686	50.332	2.71716	188.461	7.03567	62.006	259.205	68.5129	32.1885	745.679	123.379	11.1096	20.7687	80.5991	65.8916	5603.26	21199.4	37713.2	127.895	204.644	3889.62
Arta	10.7187	7.95132	42.3477	103.365	6.19401	2.67307	5.13545	1655.26	0.669045	10.3657	2.67499	4.05897	0.774322	5564.38	1.59479	1.63242	4.65031		1.57604	3.82419	1.12349	3.61218	75.183	31.2091	225.896	257.105	11.741	88.259	219.249	106.638	2.31845	201.275	8.66554	129.211	183.726	47.8442	20.5995	631.273	142.145	10.3766	29.9187	38.1183	64.154	17817.6	12782.8	29344.2	123.606	190.622	8751.48
Keel	26.3429	13.7341	65.6558	174.363	7.98206	1.2818	5.12154	497.653	1.39397	2.59322	1.31487	0.463107	0.337954	1503.15	4.01491	0.455879	2.79981		1.61982	0.91588	2.53477	0.940627	48.3066	1.14221	50.7104	51.8526	2.1971	97.8029	150.01	47.1484	3.0391	172.995	5.69827	70.7357	273.72	129.878	40.6448	1224.48	107.899	10.3977	17.4323	17.5112	115.641	7819.41	9065.59	36029.3	104.725	184.882	6907.63
Yarmouk	23.5629	10.3356	64.6743	163.247	6.1473	1.5798	6.8977	234.976	1.07237	2.46468	2.06171	1.09693	0.419253	1504.46	3.31961	0.876909	2.27155		1.23058	1.14999	1.20698	2.25658	67.3554	0.816429	62.1941	63.1574	1.4999	98.5001	119.731	55.1617	2.66395	213.2	8.00315	182.092	282.695	108.78	39.0769	790.895	165.904	7.59707	40.2131	171.442	104.421	11703.5	18247.9	52069.3	115.249	221.02	14681.8
Mutah	18.5305	9.33807	72.8758	173.62	7.14845	2.48991	8.48141	516.512	1.42969	3.8198	2.39284	1.16853	0.500056	2809.53	2.80074	1.01589	2.42848		1.18376	1.26197	1.26782	2.13567	76.4853	5.07127	90.102	94.4409	4.56092	95.4391	179.348	62.9831	3.43195	200.712	5.82829	97.6636	231.827	76.6802	28.3418	940.992	175.808	14.1494	20.4098	87.4578	84.5664	13381.2	18170.1	36813.5	120.982	182.088	9822.28
Acsad	11.5794	9.68398	64.1124	152.77	6.90166	3.90141	7.08828	582.38	1.0358	9.31889	2.30907	1.1931	0.36761	2719.35	4.11479	0.655041	4.47948		1.95233	1.23944	1.86117	2.5036	77.6112	1.61089	103.67	105.89	2.00687	97.9931	134.308	69.0227	2.80475	188.207	7.00893	106.13	223.147	70.8804	32.1796	790.567	156.03	8.06965	28.1584	156.511	91.4123	5894.46	13496.6	46775.5	84.4266	221.068	9244.89
Rum	7.94082	3.29074	49.8336	134.225	6.77164	2.68858	5.92739	3335.57	1.09608	11.6648	3.25318	2.28785	0.592735	5739.16	5.37977	1.67902	6.22908		2.28182	2.13391	1.7807	4.23764	100.828	7.4154	154.663	162.078	4.15575	95.8443	170.653	109.265	3.30318	292.533	9.00328	84.9309	199.006	54.6645	28.4669	1216.63	170.046	12.3654	31.3403	51.1483	105.804	14136.8	15406.2	37612	121.211	283.931	7960.63
Morex	12.8908	8.10708	85.163	170.016	6.29345	2.79686	6.32053	91.1234	0.742499	2.93502	1.8055	0.857231	0.299534	575.071	2.56333	0.641327	2.48822		1.0877	0.394609	1.3191	1.74766	55.6765	38.0527	204.768	212.357	16.7928	83.2072	181.453	84.2407	3.29096	241.993	5.99846	78.7947	232.99	53.4354	25.2748	1007.18	173.201	12.9903	31.8651	105.423	91.6252	12883.1	35739.9	35885.5	149.523	202.505	8002.23
LR521	5.36053	3.33343	63.803	136.3	6.93612	1.59634	8.22267	708.532	1.74512	4.0409	3.52378	1.81571	0.524221	2274.48	3.02974	1.33181	2.97628		1.68555	1.1095	1.65454	2.98298	74.09	20.8902	106.689	115.614	16.4222	83.5778	184.746	52.551	3.10485	249.794	8.16932	89.7911	212.946	62.7779	25.9959	919.136	201.431	14.0241	23.5462	120.253	90.4805	13840.4	23422.8	40289.9	144.507	146.886	9715.54
Tadmor	37.0954	17.1804	58.1792	163.877	6.22719	1.51023	5.86172	220.094	0.951556	2.6791	2.51822	0.60186	0.35492	702.586	1.1901	0.637173	1.62313		0.561449	0.604129	0.43391	1.49985	54.5988	10.4001	132.209	153.555	12.2711	87.7289	122.797	54.94	1.94323	466.712	17.0237	120.349	202	69.0457	29.4574	1016.41	87.3064	6.49069	18.7166	110.15	81.3783	12407.2	19795.6	45164.6	126.026	111.658	12348.8
ARKE26	7.46617	5.66292	45.9586	105.046	7.20142	0.83146	4.59174	1050.98	0.783955	6.61236	3.02796	2.93206	0.714104	6198.47	1.99396	2.10511	4.07465		1.89917	2.67285	1.53483	4.43135	86.5203	4.23988	100.297	104.537	4.00738	95.9926	205.237	142.8	3.05363	434.393	14.2806	83.4652	152.963	66.0999	19.1889	664.287	113.632	5.07329	14.5547	93.3177	56.4445	16272.6	12514.6	23428.8	98.733	120.837	8542.63
ARKE31	2.9033	3.97448	32.1194	70.005	6.3153	0.843558	3.57249	1049.35	0.682844	9.93767	1.89151	2.87914	0.960935	4215.3	2.20335	1.97208	5.54739		2.03576	1.55026	1.56928	5.07441	100.32	9.14659	118.875	128.022	7.41453	92.5855	128.349	83.6573	1.40566	150.955	10.739	54.351	92.1005	19.1946	11.6935	206.749	80.3816	3.77098	7.92346	61.2366	21.0157	15288.9	7866.25	16188.9	64.6975	127.712	5848.61
ER/Apm	3.91042	4.81783	48.8241	109.31	8.93341	0.894756	5.60685	1002.14	1.24544	4.48504	2.48042	1.79474	0.774979	3606.24	2.32678	1.75478	3.67523		2.10632	1.92523	2.00078	4.07008	81.4079	1.28851	70.0371	80.2452	1.42635	98.5736	202.357	92.4221	3.54592	255.305	7.09622	91.2998	146.615	40.244	26.6523	655.693	104.865	5.68384	13.1475	98.6502	54.0085	12804.4	14348	11937.4	83.3246	127.334	9958.92
ARKE129	20.0697	16.6875	46.1294	129.016	6.09198	1.92072	4.92804	2208.6	0.799067	11.2919	3.46577	3.51227	0.853679	6670.77	2.64615	2.08857	6.30547		2.48522	4.10891	1.88592	6.11697	85.8017	7.42939	124.08	131.509	5.38296	94.617	228.378	142.213	2.94651	305.203	10.4784	107.995	193.307	51.3176	22.6726	778.709	134.465	8.103	21.8655	144.322	62.2035	19651.6	12651.9	27087.4	111.791	168.523	9202.38
ARKE130	34.59	28.7537	62.8749	189.095	7.4605	2.75618	7.27276	1082.94	1.86171	4.51884	1.81891	1.03927	0.554206	2357.17	4.43043	0.761192	3.21009		1.78336	1.33952	2.61222	1.61961	53.3199	2.70337	65.0319	67.7353	3.91775	96.0822	228.715	101.593	3.25124	205.708	6.28862	125.869	205.557	81.4253	39.9133	1181.21	113.734	6.34995	19.219	111.186	94.8373	7275.76	8927.94	25949	71.6809	125.865	5982.56
ARKE145	21.2675	14.8694	60.1305	156.398	7.45355	1.14607	4.08715	530.056	1.17509	2.45441	2.36677	1.3798	0.436182	2670.76	3.7175	0.788648	3.36976		1.80796	1.52805	2.09233	2.31453	62.9995	1.69886	73.7712	75.4701	2.25253	97.7475	134.926	55.0567	2.51374	206.774	8.24836	44.3954	158.809	44.6352	24.0452	695.329	65.2513	7.09777	14.4536	114.17	59.9062	8505.12	6549.09	20090.3	52.982	75.3864	6774.67
ARKE160	25.1428	11.6464	58.1179	153.026	7.78931	3.25402	8.39259	875.113	1.28966	3.31259	2.17735	1.57939	0.492836	1829.26	4.59026	0.977528	3.36096		1.54937	1.17693	1.76228	2.20658	74.2923	1.58094	75.0177	76.826	2.32962	97.6704	147.772	41.1298	2.99637	165.607	5.52713	56.0459	115.46	43.2056	17.8636	503.926	62.3922	3.15809	9.30473	51.7598	39.6142	3147.56	3573.07	17482.6	44.0478	57.9081	4352.33
ARKE182	17.4068	19.0124	60.937	158.293	8.09732	2.99177	7.33207	1151.21	2.2043	2.38099	1.39445	1.04378	0.402173	1618.6	4.0228	0.471994	2.45295		1.4519	0.941143	2.22356	1.31863	47.7396	1.78695	56.4689	58.2559	3.04716	96.9528	130.303	32.7274	2.70772	182.388	6.73751	91.081	166.662	73.9102	29.7865	879.187	78.729	5.29218	12.5337	97.0488	70.3528	5070.86	4514.06	14676.8	60.028	62.069	8772.24
BW290	15.4361	12.784	52.0801	145.432	7.79111	1.48771	8.30089	306.401	1.37238	0.87201	0.755509	0.482072	0.185888	555.633	1.66738	0.20058	0.86647		0.614792	0.426106	1.12482	0.482964	15.8554	2.2345	72.7145	74.949	2.93938	97.0606	124.336	37.9257	2.03757	104.334	5.19709	68.015	134.683	41.1474	25.4271	498.611	47.6108	2.19955	10.7759	58.6536	45.7535	5055.53	4632.47	16183	28.0238	39.9452	4583.41
BW281	15.5494	10.9683	48.9409	127.956	6.38581	1.27192	6.85045	742.59	1.16725	4.42287	3.00789	2.1002	0.544549	3300.33	2.18921	1.41221	3.85851		1.52388	2.00421	1.23975	3.90309	75.2948	13.0092	106.35	122.591	13.03	86.97	165.093	72.9697	2.99161	198.27	6.90911	70.4488	106.598	29.2781	15.127	493.814	100.408	3.87135	10.5664	37.7768	39.7646	7498.33	9120.55	21573.7	41.3323	83.6223	7184.58
Bowman	15.8241	8.32505	50.9833	130.167	6.94745	1.21302	4.31505	545.831	0.732234	3.23552	3.73415	1.63482	0.450915	2196.47	1.47908	0.873291	3.79394		0.998434	1.34649	0.636471	4.2595	89.5979	10.1119	140.92	131.791	6.83196	93.168	124.757	86.8506	2.71776	189.508	7.16098	66.175	105.433	33.7434	19.7565	501.939	101.283	5.76271	12.4889	62.4847	41.3306	7686.07	13241.1	27971.3	51.1029	156.515	4931.7
Triumph_IL	17.2271	11.8446	59.4298	147.931	6.59413	1.53582	6.92573	535.33	0.986434	4.41071	2.55841	1.82828	0.537583	4051.76	4.71062	0.955397	5.34792		1.84231	2.35113	1.23142	3.61147	85.1357	24.231	136.494	160.725	15.0731	84.9269	151.501	71.9679	3.15166	219.676	6.89976	65.3612	185.91	36.2101	18.0114	659.363	102.529	4.5815	12.6374	56.479	49.8397	7979.69	8740.76	20833.4	67.0986	132.572	5098.71
BW287	33.8657	23.6448	63.0088	183.528	6.91338	2.19902	6.40827	741.338	1.27503	2.69973	2.6383	1.38818	0.329294	1804.2	3.32054	0.699511	3.42714		1.53496	1.18424	1.19032	2.22053	72.4986	3.99216	87.0294	91.0215	4.44776	95.5522	128.07	66.6024	2.6418	272.984	8.25729	43.7654	110.652	34.2577	15.4833	295.788	45.451	1.70371	13.2624	51.7733	41.6613	2905.22	9457.75	15188	54.179	59.4616	4432.87
Flagship	31.5854	24.4262	61.1821	178.376	5.79875	2.26417	7.59382	275.112	1.23816	1.12554	1.17852	0.424238	0.277425	525.208	2.83875	0.215294	1.59804		0.716088	0.30419	0.822278	0.400338	41.8547	0.977911	49.5152	56.7921	1.97757	98.0224	87.9713	48.4637	2.12771	167.832	7.81795	47.9696	122.982	47.004	13.0955	461.039	40.9782	1.85492	17.1326	49.8865	54.7343	5852.89	5090.08	13989.3	51.0548	43.3969	4906.33
G400	20.0259	28.4258	76.1635	194.066	6.86745	1.60429	8.23858	349.307	1.11368	2.49927	2.30427	0.842485	0.427706	686.617	2.2443	0.903641	2.07137		1.12829	0.703603	1.40711	2.04968	64.9339	13.8628	97.1265	110.989	12.4995	87.5005	187.77	74.6377	3.18267	206.511	6.44428	50.2677	84.4302	29.9007	8.58822	344.489	51.1498	2.02638	12.3889	34.2467	39.8499	8746.23	9419.39	12224.1	34.3327	56.8197	3955.77
HID44	17.6236	20.1976	53.1118	144.045	6.09436	2.86743	6.41813	639.213	1.30552	2.75175	2.56646	1.04799	0.388067	1803.61	3.69411	0.763116	3.69609		1.74104	0.936454	1.5883	3.09388	62.5132	13.7398	129.678	142.073	8.69608	91.3039	146.82	97.4634	3.07736	207.029	6.77352	20.3956	63.4979	25.7018	9.31261	452.256	39.383	1.6003	9.74404	19.1875	37.5662	3067.45	8592.33	22591.1	49.8782	73.0785	1470.66
RB_119	37.354	26.453	59.8717	183.55	6.15993	1.70996	7.20372	393.313	1.76476	3.75206	2.65461	1.46857	0.579248	4356.09	4.49462	1.20978	3.41296		1.61756	2.87694	1.53183	2.54373	75.1903	7.1005	105.482	112.582	4.63059	95.3694	121.696	69.3826	1.98312	154.058	10.1634	43.9783	71.116	26.1942	12.6543	379.341	59.622	1.55349	10.5789	25.3975	38.0942	7104.84	7770.43	11940.6	42.9708	63.0825	3575.76
RB_162	12.3424	15.9352	42.8229	113.923	6.92122	1.60997	7.38483	654.674	0.975341	6.036	2.84191	2.40411	0.533251	3128.36	1.82844	1.57038	3.30357		1.11761	1.59582	0.927213	3.77971	83.6872	34.8501	215.808	255.754	15.5408	84.4592	162.139	115.942	3.24004	353.82	11.2983	26.4081	55.3968	19.3803	10.298	252.933	58.807	2.52986	8.25633	21.2946	29.5031	5617.49	8104.25	15009	43.357	61.0277	2133.15
RB_231	35.8841	26.5362	52.0829	166.586	5.20871	2.30796	7.21797	886.733	1.50588	5.59997	3.19351	1.99892	0.602107	3584.68	4.17041	0.961177	3.65703		1.53129	2.81793	1.34791	2.36688	74.2907	4.99647	88.3041	93.3006	5.04217	94.9578	209.269	94.8477	3.64025	250.063	7.26056	65.3009	81.1597	18.3775	12.827	284.992	41.9791	1.0728	13.3867	30.3649	26.9133	5550.58	4053.32	7369.67	62.0359	48.0428	5737.15
RB_93
BW284	52.6533	33.5142	75.7667	236.177	10.9666	2.1523	9.22866	349.356	1.58741	1.60514	3.15156	0.960912	0.431936	840.084	2.69337	0.538849	2.77164		1.3771	0.74359	1.19425	2.24526	77.1895	8.9323	94.5184	103.451	7.84493	92.1551	111.607	89.1475	2.87731	196.197	6.81875	47.0294	135	30.6883	18.4268	372.376	57.6936	1.90594	10.749	23.7749	41.4421	3383.9	6541.2	21857.9	34.8212	53.1759	2852.36
BW285	12.1215	3.66942	40.4709	95.3439	7.09271	0.746502	8.04432	455.042	2.04773	5.01977	4.61538	3.58504	0.77083	3406.51	2.31854	2.27476	3.96407		2.11118	1.08893	1.71076	4.82743	100.601	53.9253	160.515	182.146	20.3965	79.6035	237.504	146.968	3.08446	334.741	10.9764	38.9257	75.154	23.3622	11.8386	272.818	49.6902	1.23511	11.9583	19.8191	30.9711	17659.8	14208.6	25229	39.5197	83.9565	4051.91
[truncated: 10 more columns]

## Sheet: SE Heat+Drought
	sugars					amino acids																		Tocopherol					glutathione
	µmol/gFW	µmol/gFW	µmol/gFW	µmol/gFW	µmol/gFW	µmol/gFW	µmol/gFW	nmol/gFW	µmol/gFW	µmol/gFW	µmol/gFW	µmol/gFW	µmol/gFW	nmol/gFW	µmol/gFW	µmol/gFW	µmol/gFW	nmol/gFW	µmol/gFW	µmol/gFW	µmol/gFW	µmol/gFW	µmol/gFW	µg/gFW	µg/gFW	µg/gFW	%	%	nmol/g	nmol/g	µmol/g	nmol/g	%	nmol/g	nmol/g	nmol/g	nmol/g	nmol/g	nmol/g	nmol/g	nmol/g	nmol/g	nmol/g	nmol/g	nmol/g	nmol/g	nmol/g	nmol/g	nmol/g
genotype	Glc	Frc	Suc	Hex	starch	Asp	Glu	Asn	Ser	Gln	Gly	His	Thr	Arg	Ala	Tyr	Val	Met	Ile	Lys	Leu	Phe	Pro	γ-Toc	α-Toc	total Toc	γ-Toc %	α-Toc %	Cys	gGC	GSH	GSH ox	GSH ox %	Glucose1P	Glucose6P	Fructose6P	Mannose6P	3-PGA	UDPglucose	ADPglucose	Glucose1,6bP	Fructose1,6bP	PEP	Citrate	Isocitrate	Malate	AMP	ADP	RubP
B3094	0.215058	0.167849	3.12138	6.45619	1.11261	0.172313	0.569996	86.9323	0.115139	0.326191	0.0428717	0.0262608	0.0237244	27.808	0.160823	0.0327517	0.0804198	0	0.0391377	0.0270063	0.0607725	0.0615518	0.887269	0.0495972	3.76839	16.0097	0.155624	0.155624	5.49524	7.30007	0.350258	9.88441	1.26731	2.44685	15.4646	16.0881	6.49778	241.192	22.1483	1.42296	2.45702	25.8771	17.4616	453.972	3304.98	4749.66	7.82206	14.2685	1187.39
B3117	0.294637	0.218559	1.85665	4.2592	0.357716	0.0503491	0.4436	16.7587	0.0982302	0.417155	0.180012	0.196499	0.0402376	241.054	0.374023	0.103475	0.37489	3.59892	0.174038	0.0620424	0.131908	0.37857	3.59137	1.58846	8.30191	9.16774	1.26548	1.26548	19.9847	14.6726	0.281423	19.7775	0.122265	13.4108	37.6682	11.272	2.23766	167.899	18.1247	3.72637	3.12058	6.96534	11.4879	3095.94	4086.89	1634.09	16.8827	25.2699	1289.78
B3162	1.56262	0.286209	4.42806	10.5866	1.19085	0.346954	0.58249	29.3499	0.136923	0.0699951	0.108733	0.115005	0.0100331	112.981	0.290736	0.0412073	0.18394	4.62848	0.151757	0.127101	0.18745	0.153085	1.13757	1.74372	9.73223	10.9042	0.80434	0.80434	6.49504	6.06207	0.0624346	4.79087	0.0712338	13.9417	57.0651	30.3258	5.36151	93.9864	30.0555	3.77523	4.01553	24.7804	21.0908	2034.65	4277.04	888.866	30.2894	21.6966	2464.49
B3163	0.800184	0.427479	5.78912	12.7072	1.22072	0.198077	0.386769	11.7865	0.108655	0.355301	0.167882	0.146296	0.0217021	207.654	0.133334	0.0766031	0.326938	1.60309	0.119371	0.124666	0.0615989	0.321244	1.70299	1.61897	19.9733	21.5819	0.220392	0.220392	4.27442	4.6173	0.115429	14.2128	0.273423	36.2019	21.9206	16.6287	4.64382	222.843	19.884	2.97332	2.49696	14.562	19.0907	898.957	3648.84	3752.13	16.3463	31.9162	896.492
B3194	1.99163	1.55822	5.10233	9.98255	0.644603	0.245224	0.61648	54.0095	0.218455	0.315693	0.314717	0.182564	0.057504	206.963	0.386033	0.114032	0.390266	6.97664	0.227694	0.0934749	0.233921	0.425353	3.81372	0.367584	6.61307	6.97435	0.109031	0.109031	7.53464	12.7778	0.282557	22.0868	0.515549	5.68833	48.0576	12.2645	5.77477	215.907	9.9534	2.40672	6.68975	63.7219	21.5985	1602.74	4496.58	4438.33	10.8071	26.6625	1982.65
B3250	1.29463	0.316895	3.06116	6.24067	0.632715	0.129972	0.62298	4.75362	0.0725295	0.969636	0.420141	0.537545	0.105565	269.337	0.219466	0.229029	0.534948	8.47382	0.229884	0.0517455	0.154032	0.759876	3.48478	2.28858	29.0774	32.9956	1.01039	1.01039	34.7651	16.8058	0.651763	80.607	0.0635129	3.48273	18.4276	9.52379	2.20397	136.835	5.81205	2.08819	3.33563	14.4111	5.46346	3951.89	13777.3	2169.23	7.20251	17.104	958.039
B3254	0.712774	0.497262	1.95538	4.09004	1.61685	0.140579	0.513778	55.1382	0.153873	0.0432787	0.0893299	0.0745139	0.0248421	244.299	0.35474	0.0410191	0.248495	3.48057	0.142223	0.113951	0.189097	0.0609075	3.17963	0.598613	13.0708	14.6708	0.56792	0.56792	20.8244	6.66144	0.392174	11.6855	0.0794218	9.23353	12.7352	19.4778	3.67581	167.856	36.5369	9.09728	2.32976	44.1173	8.20847	2982.19	2084.85	4146.74	28.555	20.0464	2325.77
B3274	0.200846	0.130271	2.98527	5.5272	0.279298	0.40076	1.04636	128.294	0.169199	0.161911	0.283832	0.546056	0.0224684	220.713	0.157216	0.227728	0.169929	51.076	0.500355	0.206414	0.382981	0.1773	4.84608	3.68869	33.8531	37.0828	1.20794	1.20794						13.5452	23.5091	15.4604	3.79555	158.645	19.9688	3.81278	4.34969	23.8907	6.8749	5037.39	5569.11	7463.35	12.5329	45.703	2791.2
B3298	0.731916	0.508455	3.73121	8.13397	0.33096	0.172661	0.731165	15.3049	0.0408162	0.279024	0.0914281	0.12051	0.0210283	105.596	0.143811	0.126071	0.161751	12.5084	0.111169	0.0843881	0.106425	0.257513	0.457832	6.71835	16.729	22.91	1.88695	1.88695	4.35687	5.48419	0.135135	11.8426	0.494584	3.30797	50.3039	18.4479	3.72868	121.673	37.2631	5.06386	3.50827	11.8747	8.70829	3081.15	3051.65	3049.81	7.96463	25.3587	777.99
B3332	0.578542	0.447531	7.14148	14.5226	0.213588	0.0840823	0.472098	31.8688	0.13319	0.40189	0.370777	0.215776	0.0791837	131.957	0.23806	0.133847	0.620884	25.0681	0.135117	0.0570508	0.182874	0.67525	1.4946	0.599116	12.4516	12.7234	0.907749	0.907749	7.89798	5.69115	0.270551	21.3747	0.688007	5.52046	5.27905	17.9517	3.97939	33.9694	13.8617	3.27131	4.37931	30.0607	8.99103	1561.23	1933.09	5827.57	25.7427	21.6302	907.884
B3457	1.3812	1.21074	2.11405	8.78812	0.291476	0.109018	0.413535	65.215	0.0593264	0.442729	0.109697	0.238927	0.0576548	469.688	0.23721	0.078132	0.389413	8.40442	0.170293	0.0727724	0.111709	0.400338	0.274707	2.22647	13.3222	15.4012	0.687188	0.687188	7.71561	11.3605	0.256286	36.2569	0.755561	4.52432	35.7129	15.0671	2.1507	130.848	38.2068	2.20916	8.40553	31.1421	7.855	957.866	1813.1	5706.25	10.613	7.55859	1736.01
B3460	4.21763	2.16808	6.64255	8.39911	1.63929	0.428948	1.17905	18.9232	0.192684	0.0923964	0.265798	0.130218	0.0491041	340.048	0.397613	0.0783586	0.400869	4.44918	0.273593	0.246119	0.187555	0.0630172	3.98711	0.314065	4.66139	5.43285	0.876897	0.876897	2.41833	7.00362	0.0880916	7.92388	0.247508	10.4802	50.7915	13.951	10.626	206.74	13.9825	2.29647	6.07636	47.7185	12.0522	2850.3	2136.84	14979.9	19.0305	17.2882	911.465
B3482	0.798096	0.345963	4.26517	9.8451	0.348471	0.156787	0.522736	28.4944	0.105366	0.780748	0.211137	0.230889	0.0583393	667.777	0.322386	0.073559	0.22557	4.69561	0.159026	0.20731	0.168167	0.395982	0.402136	7.51958	9.29245	15.7431	2.51538	2.51538	15.7918	8.75189	0.403872	53.6229	1.00531	5.22193	19.7603	29.9602	3.25593	137.778	26.014	2.89821	6.03585	42.4453	5.00885	2474.53	4895.95	3921.75	6.38067	20.5195	878.302
B3484	1.7127	0.187863	6.28269	14.2909	0.847645	0.413829	0.710373	9.18094	0.141913	0.326065	0.51001	0.221479	0.0506948	250.378	0.89335	0.126834	0.714031	4.4274	0.174694	0.125972	0.103436	0.382625	3.54857	0.23457	2.40651	4.29838	1.94656	1.94656	8.94795	7.50536	0.195916	18.5721	0.612149	15.6653	35.8153	7.07309	3.85503	201.935	17.3961	1.51162	4.25541	37.4131	9.60661	2756.17	9023.56	3586.82	21.4127	15.2551	800.365
B3542	0.466794	0.163184	3.66975	7.5071	0.501651	0.129133	0.344408	19.2804	0.161913	0.164971	0.193194	0.218371	0.0289414	175.928	0.177256	0.129311	0.498361	3.45353	0.183763	0.226837	0.105429	0.216282	1.75286	2.37405	8.30843	9.53376	1.63563	1.63563	17.4243	18.1363	0.345594	6.62891	0.584244	22.4987	18.0022	8.21367	1.7719	21.3706	71.8834	4.0426	0.683074	43.6076	7.59369	1189.62	3541.14	2340.84	4.94367	19.3189	1136.49
B3684	0.368215	0.346703	4.96243	10.2877	0.553159	0.0314991	0.140417	25.9775	0.105864	0.45217	0.214283	0.0778835	0.0523281	90.9416	0.211633	0.104605	0.271463	3.40818	0.24054	0.0621564	0.289484	0.305702	0.157953	7.06162	5.61217	10.3537	1.83544	1.83544	15.3648	12.4069	0.194539	28.9215	0.363376	4.50162	17.7862	24.0086	3.02969	105.094	12.4025	3.30982	1.94393	19.0964	7.46555	1681.17	6843.13	6933.27	9.24484	11.6844	1345.88
B3818	1.66097	0.400797	7.18184	15.6182	1.40058	0.32544	0.925989	12.3845	0.138852	0.215718	0.0832758	0.2365	0.0265643	93.0155	0.348142	0.122254	0.21537	3.87775	0.145794	0.076959	0.0691759	0.350321	3.84334	0.51885	8.65917	25.2565	0.255296	0.255296	10.1009	10.0975	0.0464206	10.5196	0.223639	1.75873	36.944	26.0823	6.08573	231.564	21.2154	2.08665	2.66672	39.5819	10.4204	2063.75	3118.32	6530.05	13.4577	17.5119	1405.63
B3828	0.0983322	0.249012	4.61789	10.1939	0.411343	0.0475429	0.632534	22.7154	0.0569594	0.990272	0.268901	0.437823	0.0646199	318.63	0.2977	0.192741	0.752368	20.6708	0.14568	0.0846696	0.254693	0.398851	0.403756	8.43651	9.61427	16.996	1.6435	1.6435	49.3741	13.466	0.399638	46.8266	1.6582	5.05722	27.6519	6.53195	1.09831	45.6173	20.1457	0.956668	1.55716	9.88268	6.38539	2734.45	3737.09	4418.19	5.6018	16.2644	1498.97
B3862	6.43819	4.93397	3.54807	7.10566	1.06389	0.508591	0.579454	13.5584	0.139238	0.236296	0.111259	0.106711	0.0145277	147.914	0.574271	0.0469739	0.289687	4.94681	0.0774089	0.115053	0.104825	0.167323	4.7561	1.23043	4.06123	5.29158	0.714495	0.714495	18.8378	13.1916	0.158046	18.5346	0.295313	3.11901	10.9161	7.83821	8.41958	74.339	11.4147	1.0106	1.79987	57.3608	19.8519	2640.77	748.763	3489.27	4.24138	19.0842	206.039
B3887	1.19455	0.503551	5.55094	12.7327	0.542205	0.032411	0.140472	17.8323	0.120356	0.274798	0.181147	0.154809	0.0413478	181.255	0.22953	0.0815085	0.403374	6.67533	0.153515	0.0849886	0.11245	0.245585	3.62501	0.142423	13.3839	13.5256	0.0497209	0.0497209	7.24518	7.60653	0.12121	29.0883	0.299197	1.76769	23.6913	23.8772	2.47501	166.951	13.1248	0.632164	3.11207	47.5309	5.28139	1902.74	10476.2	7297.85	22.1132	19.1077	379.548
B3918	0.121673	0.463391	9.506	17.2341	0.750973	0.154104	1.04234	33.2404	0.124593	1.66448	0.509673	0.522326	0.200672	153.436	0.349776	0.0819914	1.0552	48.0285	0.232109	0.0521434	0.122816	1.07028	5.75521	13.4526	35.1226	45.2553	2.28741	2.28741	23.1271	5.34949	0.240922	41.5589	0.958409	13.0533	54.9527	16.9333	1.87931	229.436	17.348	1.46766	3.93822	18.9715	12.9638	10575.8	16718.3	10935.8	41.3798	57.6052	2391.9
B4032	0.125553	0.172549	2.86565	6.35079	3.18083	0.0373737	0.57085	27.1306	0.379661	1.2779	0.334836	0.30037	0.078732	108.621	0.212092	0.22198	0.487807	7.53224	0.182793	0.094055	0.248594	0.656022	1.35823	7.36638	56.0099	73.727	2.81336	2.81336						36.9887	22.8913	4.09865	3.18269	96.319	29.775	0.910493	1.1996	13.7803	9.54092	6261.77	7253.98	10656.6	29.0783	108.618	7441.55
B4057	1.39052	0.794606	8.12445	18.3285	1.04176	0.262193	1.13642	12.7141	0.207753	0.296606	0.30969	0.228718	0.0384415	97.5219	0.267427	0.07392	0.113085	0.966421	0.0861358	0.0408151	0.0893437	0.280182	3.06918	2.86194	6.78898	9.51432	1.06301	1.06301	11.4563	6.47476	0.214091	21.2041	0.163686	22.2566	80.6612	18.2709	3.10988	171.433	40.7578	0.411035	1.26384	7.09299	23.706	4594.14	6053.08	4953.44	8.72236	13.1312	1387.85
B4167	1.62947	1.06671	4.23164	10.4996	0.489669	0.0905704	0.668562	6.63429	0.182129	0.928688	0.6938	0.28272	0.0673143	108.165	0.193408	0.0360988	0.396356	5.51201	0.232621	0.045876	0.158231	1.00994	5.76489	8.21447	18.3003	26.5148	0.809777	0.809777	7.88492	8.19025	0.100626	32.9213	1.31447	8.28417	36.6419	16.8849	4.11307	66.9769	49.0012	2.49189	4.13378	13.4432	15.6875	2935.48	12144.3	8256.3	20.0839	30.8445	1189.58
B4338	4.96253	7.6013	1.79515	15.137	0.310702	0.154427	0.258046	115.959	0.0496877	0.104177	0.0425053	0.0618056	0.014632	142.722	0.287484	0.0375127	0.30415	2.24728	0.162046	0.117727	0.165006	0.0861825	0.974172	0.0632826	6.94022	7.29903	0.402108	0.402108	5.96613	1.23907	0.0536196	11.7727	0.52445	6.4185	40.733	44.759	10.7577	535.612	43.3791	6.73699	1.48668	56.7444	27.1226	3391.43	4912.21	5766.71	19.9839	18.6334	2136.93
B4339	2.41735	3.32805	2.79712	7.24437	0.349709	0.339603	0.272479	75.6892	0.222207	0.141766	0.242733	0.090491	0.0217279	187.021	0.377355	0.0841826	0.132376		0.124732	0.118613	0.211109	0.120933	0.507695	1.18633	12.0458	13.0367	0.544952	0.544952	12.3835	2.4952	0.174751	6.65509	0.438003	14.6784	86.8206	50.1335	11.3606	165.721	30.5232	3.40984	6.45635	76.1991	23.6401	3979.3	5879.68	9796.19	15.5055	29.6963	5600.13
B4403	0.816788	1.53073	3.13313	8.2536	0.393836	0.30444	0.0974238	317.347	0.0437126	0.690921	0.51078	0.309339	0.0356289	824.397	0.236958	0.152067	0.265935		0.140771	0.40014	0.14615	0.189887	4.06173	0.437653	63.318	63.7556	1.95588	1.95588						18.3291	28.727	24.3501	3.65529	118.112	33.9529	4.95154	6.40599	26.6983	19.5031	2233.44	5272.66	15044.6	1.13489	29.5296	2799.21
Barke	2.24438	1.25694	5.15525	12.7756	0.203821	0.155221	0.269829	109.504	0.193924	0.140309	0.210289	0.0702937	0.0246422	240.329	0.353153	0.157907	0.57313		0.289143	0.210232	0.273126	0.382031	1.29906	3.63851	26.6386	29.7705	2.42511	2.42511	25.0514	5.53648	0.467624	40.0777	0.341353	1.82338	124.068	64.4915	17.1681	678.953	14.1071	2.50622	18.3283	189.933	63.9778	2269.47	8085.54	15890.3	57.9791	97.2029	4156.96
Steptoe	2.05402	0.401768	6.23433	5.86894	0.708824	0.142069	0.351716	60.7265	0.149225	0.656689	0.332811	0.30654	0.134361	613.358	0.336634	0.332842	0.250095		0.794082	0.382667	0.879391	0.41954	7.88748	4.98269	10.6212	17.7652	2.204	2.204	4.90509	14.5988	0.23321	173.756	3.05679	183.806	29.8763	25.5593	5.43053	433.452	48.7769	10.9862	1.80893	53.8068	19.747	17822.5	29377.1	28645.1	123.511	160.058	9839.33
Auriga	2.96093	1.83591	1.6976	4.41854	1.30247	0.261667	0.439656	71.7838	0.0756743	0.473433	0.241508	0.0571882	0.0846373	168.224	0.195075	0.191211	0.662529		0.384605	0.247089	0.320828	0.769821	1.25027	2.63297	12.5429	14.3214	1.99288	1.99288	2.48145	0.966952	0.105312	17.8835	0.389782	13.1064	86.3683	31.0191	6.1012	413.528	33.7364	9.51341	3.70559	47.5602	17.5534	6391.53	17953.8	12773.3	27.6187	49.3364	3638.12
Triumph	2.52004	2.56785	3.4852	9.75822	0.2021	0.210854	0.380407	141.377	0.103132	0.288865	0.238253	0.0503152	0.0289475	165.016	0.389234	0.0974587	0.354012		0.0918957	0.123072	0.0482392	0.200488	1.68471	4.5331	8.51953	12.5078	1.7553	1.7553	7.11491	2.14164	0.289652	22.7594	0.869865	8.04889	24.221	8.20549	9.0254	166.355	25.5176	2.84455	2.51376	48.7249	8.03265	1923.08	3408.78	2767.8	15.2458	23.455	991.86
Optic	1.96968	1.81402	1.92134	6.15366	0.851781	0.206588	0.172044	109.098	0.13188	0.0775296	0.164725	0.0790019	0.0610224	157.561	0.272338	0.0596311	0.394232		0.200406	0.102759	0.117868	0.37556	4.78626	1.26396	13.7852	14.7669	0.462173	0.462173	0.861712	0.882594	0.0205293	0.196125	0.0381524	4.99301	14.6516	17.9042	5.15618	424.833	77.5721	5.62399	4.19502	21.8711	14.7851	3342.33	8936.92	16648.2	12.3676	17.412	4343.26
S42.IL121	1.87563	1.85228	3.14199	9.61066	0.877576	0.356248	0.783182	11.1131	0.132591	0.296993	0.463676	0.0885858	0.0691224	117.971	0.434589	0.0531253	0.452548		0.0809158	0.0975161	0.0807628	0.44942	6.48813	0.180184	21.6578	21.8009	1.25171	1.25171	8.37057	1.70379	0.0995794	17.8874	0.697556	33.0345	76.8429	20.7326	7.31918	238.682	38.9387	12.5743	4.793	41.3432	35.1778	11981.3	20569.8	8176.14	16.6694	43.7345	4808.77
S42.IL137	3.33716	3.44803	5.27286	16.7098	1.66485	0.341786	0.642503	5.14989	0.0987181	0.109477	0.359998	0.0324443	0.0317415	49.8932	0.389185	0.013292	0.231975		0.108768	0.0505646	0.140551	0.0897111	6.78073	0.0999639	9.95443	10.427	0.339402	0.339402	1.00564	2.24571	0.0898306	3.73855	0.205066	9.95235	42.2047	22.0369	8.13275	141.985	53.5146	4.31007	7.32317	46.8946	22.3214	4521.78	8831.5	12901.9	14.246	39.9141	2687.76
MBR1012	0.449242	0.825121	4.73143	10.6655	0.499636	0.459294	0.614452	420.743	0.267748	0.89334	0.0394624	0.0112565	0.0223865	53.0474	0.29288	0.0173269	0.231668		0.105805	0.0234432	0.123725	0.0295575	0.0614589	0.50837	4.76922	11.4344	0.920274	0.920274	12.5588	1.19727	0.332884	4.94948	0.598587	171.048	171.048	72.6214	30.786	407.851	57.9801	2.60032	6.14311	57.5328	127.005	1386.2	3308.06	12631.1	21.4961	64.131	2574.9
S008	1.86601	6.46195	6.7333	21.2536	0.594452	0.158137	0.584247	54.2058	0.129974	1.42483	0.314795	0.314823	0.108531	341.344	0.490634	0.585419	0.675715	33.9774	0.513919	0.173332	0.352599	0.38255	1.94189	25.9094	10.2406	69.5385	3.10208	3.10208	23.0011	20.9271	0.647156	58.1041	2.32949	59.9377	59.9377	2.94472	2.80354	49.3215	8.21029	0.634889	5.10965	22.5236	1.15294	6203.67	18952.9	2630.58	5.13313	22.9242	1125.12
Grace	4.72033	2.51863	6.07755	15.8127	0.380912	0.372154	0.733584	344.508	0.103745	1.0815	0.42023	0.25546	0.0875176	899.975	0.262501	0.0448898	0.178073		0.145635	0.445318	0.079208	0.227357	8.12726	1.26835	5.18049	3.63992	1.90579	1.90579	19.9549	11.554	0.475768	53.524	0.650288	43.5353	43.5353	21.5656	1.91785	265.018	55.6425	1.95073	7.43667	48.7405	24.541	8054.39	18135.5	28897.7	15.8362	62.8963	11542.8
S036	2.24365	4.53673	5.06133	12.3773	0.435697	0.217897	0.604336	68.8739	0.032461	0.109324	0.237133	0.104583	0.0127129	170.151	0.542681	0.0523916	0.480959		0.206099	0.131465	0.132176	0.287053	2.30411	0.856484	7.95092	8.56274	0.903015	0.903015	3.88619	1.67258	0.143174	7.91447	0.435407	29.118	29.118	26.477	8.46205	102.647	25.555	3.04026	10.4069	85.9004	12.8139	5930.35	5615.37	11745.1	20.5285	26.7165	5492.4
S040	0.850619	4.0952	5.87564	6.77003	0.87032	0.062442	0.471099	44.6871	0.0918885	0.634346	0.538792	0.0521429	0.075726	168.461	0.363771	0.244782	0.441637	8.13547	0.157166	0.155013	0.118977	0.898808	15.206	2.10418	15.787	17.6872	1.13975	1.13975	48.2949	27.9654	0.548875	19.8931	0.607605	113.488	113.488	38.2857	4.69994	213.15	21.0088	5.03207	18.5753	118.325	49.7726	6264.55	9677.88	19479	17.4524	72.6853	2574.09
S054	3.04445	1.42607	8.23631	16.8096	1.07253	0.15894	0.256183	45.7808	0.0274183	0.432961	0.279841	0.0284491	0.0581054	554.983	0.523108	0.154798	0.776797	8.22086	0.333037	0.245866	0.229172	0.576932	8.96005	16.8345	14.8781	30.8231	5.08496	5.08496	3.97333	2.37395	0.542308	34.0255	0.186552	52.7083	52.7083	18.1794	5.42807	498.278	29.8183	4.69793	8.30758	121.123	4.76276	6257.3	17915.5	9162.42	21.0372	47.3048	1193.25
Quench	1.87501	1.56371	7.22102	15.9951	0.739179	0.0987391	0.478147	16.5271	0.0224123	0.299061	0.0684716	0.0128439	0.0351308	101.812	0.243952	0.0894787	0.54636	13.9381	0.176373	0.079484	0.146226	0.394635	4.99973	0.394368	9.11919	9.18805	0.43082	0.43082	5.81541	15.7508	0.273028	14.7297	0.390552	79.4305	79.4305	9.97514	4.4525	482.54	44.9061	2.73327	11.2351	76.362	29.4011	2619.46	8668.89	12793.5	21.0897	87.1837	3805.97
S095	1.69849	0.304693	7.07648	16.4704	0.525191	0.23907	0.773747	193.023	0.107313	0.277683	0.208755	0.0999717	0.0422544	435.436	0.0996102	0.115831	0.500076		0.289696	0.236093	0.281659	0.361715	3.0512	1.08132	4.08282	4.93956	0.627379	0.627379	5.24763	1.60096	0.393274	39.7031	0.481192	44.6753	44.6753	22.9375	9.45746	406.035	30.7157	2.67596	6.90096	79.7036	28.8772	3284.39	5691.54	11669.4	16.9782	67.5513	3779.07
Marthe	5.18454	4.44993	3.99631	7.32616	1.5078	0.221927	0.324648	95.346	0.142323	0.245376	0.140048	0.00932571	0.0266414	124.179	0.16301	0.0309118	0.167669		0.0739235	0.0615649	0.046616	0.124022	1.4991	0.388807	7.0545	7.41604	0.209185	0.209185	18.9624	19.2696	0.466581	19.1716	1.37261	123.13	56.3787	24.8193	6.7393	87.6353	61.5101	2.38169	10.3726	46.2682	8.51093	687.791	1457.34	5160.74	25.1738	25.9245	3129.28
S101	1.55461	2.70895	4.38881	5.50638	0.867713	0.0224434	0.343588	57.7147	0.0542904	0.275786	0.0895779	0.168492	0.0209475	352.991	0.246867	0.0995528	0.287619	4.953	0.171545	0.164025	0.173689	0.242521	0.898313	0.123724	4.39029	5.2342	0.768292	0.768292	24.1497	11.7581	0.401043	1.10699	0.906074	8.20712	56.8341	19.9743	4.21037	220.808	74.0538	8.066	9.25856	67.8652	7.09474	7059.02	11157.4	9184.1	24.029	31.8754	1872.36
S112	2.35018	1.54475	2.13325	5.29199	1.08663	0.0640419	0.384993	119.753	0.0279653	0.386416	0.142529	0.0473138	0.0461842	539.615	0.254817	0.122394	0.515564	16.1095	0.256359	0.349555	0.193201	0.381044	2.70836	2.96961	6.96551	7.98519	1.15735	1.15735	15.6888	5.47291	0.202964	33.255	0.657109	17.3714	100.603	18.4207	4.74408	254.595	81.6427	4.25585	12.2687	42.5964	17.671	1618.13	5458.11	4587.77	26.6121	44.2876	1811.75
S118	2.17534	2.64332	4.15319	6.34352	1.08269	0.135313	0.530713	252.433	0.0332927	0.473506	0.225836	0.0825473	0.0873086	426.711	0.352095	0.284863	0.664313		0.104711	0.429006	0.377735	0.648687	3.77546	1.4458	3.98255	26.0771	0.84963	0.84963	15.5256	12.5512	0.479036	34.9208	0.254755	22.5257	87.8868	25.5613	8.28026	287.24	50.7328	6.16559	5.32272	69.1303	16.9869	8422.72	11158.6	12613.7	15.8153	66.8448	3810.55
S120	1.11089	3.17141	3.21063	4.88202	1.06719	0.0329852	0.438918	11.4201	0.0387404	0.291041	0.154757	0.038772	0.0276806	148.989	0.225164	0.094178	0.247136	6.88226	0.130717	0.086208	0.0873838	0.254196	1.13854	1.66992	17.8592	19.5165	0.436825	0.436825	11.5664	17.2889	0.170434	83.6148	2.03243	3.73263	34.6289	10.0143	6.57369	253.354	90.7906	10.6647	5.29358	33.0216	12.0329	2941.08	4342.96	6660.4	33.0168	68.0926	588.121
S140	3.41602	1.8528	6.72901	15.0472	0.633487	0.133595	0.222903	36.3113	0.108091	0.339752	0.188578	0.0167827	0.0347927	237.462	0.447374	0.120105	0.407355	3.36581	0.167499	0.109416	0.142906	0.348793	1.61077	3.2516	11.2141	14.158	1.72844	1.72844	13.029	10.7216	0.136523	9.45431	0.430548	22.2225	11.7214	18.3029	7.45372	428.593	88.6331	6.35379	8.06151	47.7013	18.6463	6258.7	9738.19	13691.7	37.4809	76.8118	2648.76
Scarlett	1.11571	0.603806	7.75611	17.2082	0.847038	0.123469	0.786373	101.51	0.097056	0.178437	0.258489	0.444275	0.0784645	504.111	0.252328	0.232132	0.170981		0.180382	0.254333	0.25957	0.748414	2.45104	0.361677	8.69054	9.65782	0.919734	0.919734	14.2713	14.9946	0.538076	110.541	1.59944	29.9168	77.5048	10.2116	5.56826	235.588	76.2931	7.84783	7.49674	58.9426	17.8862	9982.76	5468.27	10416.4	10.7782	53.5653	2133.64
Beatrix	2.27263	1.21179	5.32424	12.1712	0.738872	0.412649	0.589333	70.155	0.181558	0.224068	0.190363	0.0553861	0.0341732	217.159	0.559339	0.0683268	0.909741		0.129218	0.268248	0.293231	0.344068	5.15459	4.88115	9.3982	12.7095	3.10766	3.10766	12.9737	10.585	0.236712	29.3196	0.458574	21.8839	38.6452	32.8899	13.3926	480.422	112.896	12.3815	11.1001	161.024	58.1537	2059.68	9613.99	12824.8	8.28451	113.72	3525.08
RB_86	2.91167	0.936932	3.52743	5.76039	0.576001	0.314384	0.119266	76.2948	0.07793	0.551386	0.194542	0.0671785	0.0272771	132.643	0.289457	0.0699594	0.204628		0.0907721	0.0520467	0.103963	0.133176	4.49568	0.335126	8.39121	18.921	0.561287	0.561287	11.4481	8.63208	0.341732	58.1826	3.387	33.6292	60.7939	29.7639	11.8502	204.864	106.772	7.95254	7.91106	138.091	12.5917	5036.58	9487.53	34258.8	55.3948	150.315	3160.31
RB_88	4.43121	2.62131	3.98289	7.48035	0.17895	0.182979	0.371053	117.381	0.0387323	0.628093	0.139732	0.19073	0.0352654	237.018	0.329727	0.141845	0.342205		0.159893	0.1657	0.174066	0.200335	2.58976	0.493922	6.15937	11.8775	0.208856	0.208856	3.08022	2.29486	0.124104	10.1251	0.226035	54.6518	39.9187	16.4553	6.42663	579.848	87.8564	3.98154	13.27	219.609	14.6656	6651.65	3666.28	3449.1	138.766	52.7375	3602.02
RB_190	4.00038	1.86603	1.94422	8.9115	0.504476	0.0755718	0.118762	30.4009	0.12055	0.684415	0.168992	0.182736	0.0442002	105.363	0.099176	0.210511	0.293967		0.21124	0.284514	0.176883	0.412208	2.13412	2.74546	7.31987	11.6894	3.13222	3.13222	6.05897	3.76922	0.0899514	14.6563	0.533742	34.6934	79.25	40.4215	12.4369	300.164	130.569	9.83771	10.6118	118.195	45.1942	5486.76	3852.11	7462.5	18.7192	45.6145	1131.77
RB_196	0.87297	0.308863	4.26524	9.23531	1.22169	0.254674	0.578579	107.516	0.030641	0.436651	0.262585	0.047058	0.0387816	346.322	0.22127	0.0927449	0.212816		0.100563	0.146598	0.0932448	0.283641	4.91602	0.145196	5.77525	5.81706	0.126471	0.126471	14.6595	6.10675	0.283265	17.2441	0.545771	76.5869	171.631	51.9449	23.5846	615.781	110.711	8.99926	19.3243	187.077	96.6276	13969.7	19396.5	56719.1	166.527	153.955	10083.7
RB_233	5.92243	1.86183	7.88996	12.261	0.772845	0.141224	1.0498	251.659	0.0426323	0.971262	0.186546	0.379939	0.0983138	664.262	0.224843	0.286458	0.590915		0.140573	0.280942	0.0749448	0.449866	5.69341	0.364265	11.5598	11.2703	1.50404	1.50404	3.80576	0.232098	0.0277095	8.88008	0.343819	61.9053	60.5718	8.58184	4.01417	54.6219	10.4134	1.31555	3.50041	38.5776	6.50383	656.193	6440.23	5486.33	33.459	63.7845	10793.7
RB_242	0.410389	0.187339	3.38295	6.529	0.105054	0.188089	0.675821	626.929	0.0657262	0.835264	0.145639	0.25474	0.0855476	873.002	0.330878	0.223792	0.892865		0.420001	0.361416	0.288885	0.765188	2.34719	0.575071	28.5872	29.9766	0.4355	0.4355	5.56286	7.87287	0.324892	11.811	1.09047	8.46227	20.2865	3.53561	2.11857	130.352	34.6417	6.65465	6.94396	42.8651	13.9227	3564.22	1488.8	285.172	43.2296	28.5018	1366.27
RB_269	3.90018	1.16639	5.41203	16.2866	0.70116	0.497758	0.584266	115.969	0.15605	0.841295	0.298964	0.159386	0.0426024	245.93	0.580873	0.0337384	0.544928		0.191995	0.114296	0.172299	0.0775109	8.85055	0.482235	8.17402	8.78611	0.741625	0.741625	7.06671	3.61083	0.153281	15.6284	0.673637	18.547	19.3762	14.7123	4.0508	249.017	16.6216	2.90146	10.4539	49.6475	21.8453	2784.61	1525.52	4259.16	45.1896	32.0426	1250.3
RB_280	2.6904	1.54326	6.71995	15.3322	0.53115	0.159689	0.2534	61.5279	0.0388879	0.28107	0.227459	0.0894868	0.0342122	75.3605	0.169329	0.0502083	0.157181		0.075176	0.0275593	0.0432665	0.214585	5.52261	3.49541	2.70397	30.7404	1.97469	1.97469	1.78517	3.72132	0.229657	15.8935	1.17959	8.06718	85.4157	33.7283	12.2006	109.156	28.6488	1.23846	1.7091	41.0666	13.8258	1192.43	1410.25	2903.3	42.9327	43.4517	438.414
Arta	0.567738	0.841669	4.14977	8.22138	0.132094	0.212564	0.321655	14.8199	0.0413825	0.109369	0.104729	0.609014	0.139728	659.919	0.220398	0.234493	0.332601		0.157919	0.322426	0.110056	0.433429	0.0618171	8.46073	14.1231	20.3206	2.6695	2.6695	25.1818	10.2245	0.22463	21.266	0.167524	19.1384	65.6468	17.3884	2.44763	216.056	28.2628	2.37057	3.63324	22.4343	14.0898	7313.28	1333.48	6043.47	24.3759	36.2607	1227.09
Keel	2.97807	2.41588	2.64872	4.41711	1.17962	0.223219	0.574825	30.6953	0.0950347	0.0621509	0.0935148	0.0225371	0.0332532	88.4681	0.203193	0.0350066	0.145931		0.0987406	0.0415258	0.153697	0.063166	3.70744	0.106569	1.17504	1.24031	0.178007	0.178007	11.5657	5.22533	0.233652	10.9579	0.0775296	14.2082	39.9043	30.8425	4.85366	235.074	13.5106	3.66923	6.04692	7.42004	20.2747	3062.24	1183.2	3474.26	15.2487	35.4043	2189.59
Yarmouk	3.08884	0.64976	4.40455	7.98998	0.404546	0.30273	0.823376	40.5645	0.132605	0.113081	0.219374	0.0988931	0.0619314	300.245	0.365141	0.0404984	0.21402		0.0735139	0.14846	0.0410432	0.230235	1.55391	0.0862399	6.57621	6.73346	0.091212	0.091212						38.334	52.2794	16.578	4.08116	64.6526	47.2976	2.89748	7.35293	44.7309	14.0825	3199.33	2155.41	4079.03	4.41835	21.3498	1375.44
Mutah	1.5574	1.32907	10.791	22.6284	0.396169	0.327891	0.820624	122.641	0.140996	0.434035	0.126985	0.103951	0.0303927	429.381	0.227606	0.110627	0.142073		0.0578298	0.280229	0.0865034	0.12	3.66822	0.526958	6.9513	7.32428	0.833522	0.833522	17.8689	4.01559	0.364153	33.9048	0.7946	19.1144	82.7356	16.0221	0.864382	123.745	144.418	6.98027	5.91509	56.9172	24.649	6346.61	3932.75	4603.06	35.1689	53.7072	1360.51
Acsad	1.5581	1.34614	3.15034	5.52185	0.848749	0.0175434	0.38121	110.651	0.0552734	1.21133	0.157432	0.111528	0.0126695	277.541	0.252539	0.0230063	0.217917		0.112821	0.0976582	0.140837	0.0878864	1.57231	0.0405886	8.64454	9.25412	0.341202	0.341202	9.97613	9.01706	0.388116	20.4158	1.38393	16.407	62.0302	10.1868	3.97656	167.456	30.7069	1.98771	7.824	62.6781	16.7317	2009.25	2001.39	5704.65	15.6989	29.8404	2041.86
Rum	1.12171	0.101876	2.93394	18.8215	0.743577	0.194503	0.282961	360.504	0.115156	0.301799	0.236733	0.30419	0.0765615	915.49	1.09924	0.197246	0.709585		0.0658055	0.259394	0.149427	0.275728	6.6767	3.64331	11.0868	15.0906	2.05932	2.05932	17.5959	9.9304	0.395964	29.0026	0.873304	14.8681	24.5538	27.0942	7.58645	510.448	35.9566	2.97234	5.11564	33.4414	34.8715	5882.15	2536.97	6261.65	6.23861	18.0977	1802.55
Morex	1.9769	1.01836	2.33761	25.7714	0.395657	0.488019	0.124258	16.4074	0.0721737	0.573117	0.458227	0.241244	0.0337386	219.521	0.647911	0.14931	0.555747		0.239795	0.107795	0.363716	0.459124	15.4836	17.5979	33.2795	55.9618	4.5962	4.5962	6.07153	8.14595	0.420569	19.0734	1.08102	4.46824	16.0649	25.9642	12.8802	456.201	25.7068	4.29715	10.5603	76.2468	19.6258	5345.34	11783.2	5401.64	30.4592	39.4941	1879.81
LR521	0.931478	0.486633	2.28079	4.09406	0.430872	0.143976	0.483739	116.73	0.196553	0.472411	0.126528	0.244564	0.0337724	562.18	0.209293	0.186681	0.200698		0.134056	0.226635	0.179035	0.246728	3.52901	7.40584	2.80101	21.1405	4.71747	4.71747	18.3827	3.30706	0.48387	7.86283	1.71472	24.0155	60.5344	17.7737	5.66937	215.883	51.7314	5.53743	7.76185	52.8251	22.6123	5401.11	4822.65	2841.78	10.3667	24.0084	2733.35
Tadmor	5.51942	2.32609	3.25781	14.3153	0.262874	0.0799301	0.428609	102.181	0.0666768	0.250103	0.204694	0.183021	0.042934	227.02	0.119828	0.239909	0.386474		0.0700749	0.140054	0.0719766	0.582598	2.35033	0.835334	28.014	37.1786	3.30789	3.30789	21.3175	1.74	0.132181	1.71063	7.04704	55.3468	101.108	14.427	17.5502	764.337	9.11162	4.00327	5.87108	41.7221	30.3432	5672.43	10233.4	28080.5	45.8356	31.7315	9105.96
ARKE26	0.894946	0.455389	3.50754	6.97571	0.835499	0.0432055	0.335691	119.252	0.0853066	0.281725	0.266641	0.216602	0.0458309	429.289	0.143268	0.16787	0.140576		0.103144	0.185118	0.103148	0.34132	1.09781	0.843577	3.79029	4.55872	0.64438	0.64438	10.1934	0.113498	0.299954	25.6969	0.561241	16.9801	67.9251	25.852	8.98603	283.304	9.84913	1.65556	8.1966	98.9803	2.95922	3635.35	896.252	3168.88	22.2588	21.6594	2723.47
ARKE31	0.333664	0.787413	4.34546	9.80153	0.389261	0.215695	0.631355	122.695	0.114441	0.7097	0.269687	0.25062	0.126172	177.042	0.301941	0.161686	0.942086		0.209689	0.0623726	0.182757	0.472607	3.49698	3.21277	26.8325	29.1753	1.89748	1.89748						17.2427	55.7664	16.3679	6.90282	31.182	40.2669	2.634	2.88793	32.3309	6.7691	6438.56	2590.78	6502.2	25.9929	75.6589	1640.64
ER/Apm	0.551699	0.981346	7.36122	15.9656	1.28995	0.133785	0.452498	209.736	0.13381	0.712822	0.10727	0.134401	0.0236518	475.325	0.161216	0.100391	0.461248		0.170906	0.354658	0.146942	0.274392	4.13153	0.143319	4.25463	11.1911	0.148194	0.148194	13.616	10.7336	0.313973	41.6118	0.586728	15.2705	90.5538	16.7241	4.55601	134.911	14.2293	2.64071	5.67371	61.2365	17.8484	809.956	1509.46	2131.19	12.1139	19.0555	1621.04
ARKE129	3.11066	2.39216	4.97635	12.9265	0.101855	0.112846	0.345254	174.183	0.0612895	1.09139	0.281977	0.193283	0.0396971	265.047	0.157529	0.0948183	0.445716		0.0643775	0.195127	0.0237464	0.454124	0.0787017	2.717	7.75213	10.4561	1.67584	1.67584	11.8087	11.2086	0.18897	31.2096	1.3273	21.4276	56.3429	16.6502	9.79661	161.322	30.2894	3.7603	5.90049	65.958	5.04417	1919.09	1637.45	3786.71	34.7215	16.4964	339.722
ARKE130	3.46617	3.03148	4.61144	15.4513	0.992531	0.338566	0.676991	111.211	0.177923	0.317444	0.356663	0.12743	0.069491	179.201	0.3918	0.0432296	0.335929		0.166215	0.159918	0.216122	0.0987695	2.77347	0.523657	8.80939	9.33204	0.268096	0.268096	16.762	9.97227	0.170112	40.6543	1.09902	21.9819	120.949	27.6959	10.9032	220.121	24.506	2.90475	10.4409	97.288	17.8672	1040.8	1401.28	2911.53	8.91552	12.1088	1604.95
ARKE145	1.76949	2.00216	2.54175	8.06572	0.55206	0.194483	0.20056	182.791	0.11723	0.169242	0.234241	0.234456	0.0308164	341.326	0.237275	0.0178243	0.255055		0.163895	0.157687	0.136865	0.211398	1.70576	0.0531743	0.858848	0.843647	0.0816341	0.0816341	9.2635	4.69338	0.0757889	32.1499	1.29858	8.12751	79.5829	7.88465	5.27292	111.011	44.4116	7.52907	7.2242	55.9918	12.6954	4293.45	1483.95	3018.85	15.3851	17.9899	2265.21
ARKE160	2.70719	1.42503	4.53749	7.32785	0.471555	0.726097	1.17993	114.645	0.14088	0.226667	0.559834	0.0712006	0.0635717	118.342	0.357184	0.0513441	0.34084		0.143497	0.0744608	0.116065	0.113195	4.95107	0.13752	3.79636	4.01189	0.210812	0.210812	5.98173	2.43841	0.125963	7.52111	0.109772	17.3047	58.4723	30.6306	8.34635	275.902	12.7764	1.00086	1.02315	22.9732	10.8645	598.419	1252.15	4559.78	15.8291	23.7019	1127.86
ARKE182	0.64449	2.53779	3.79965	8.63645	0.879832	0.694563	0.883027	87.6461	0.122937	0.022602	0.0745003	0.0578815	0.0476394	132.772	0.296536	0.0122737	0.262806		0.0944561	0.0655852	0.0890193	0.084251	0.500465	0.190745	2.97808	3.1499	0.193783	0.193783	2.73701	1.58182	0.060995	11.4091	0.397174	39.3519	141.109	23.1174	17.5573	346.699	35.3052	2.1689	5.47211	62.3334	33.6406	1756.1	1630.05	4032.88	31.6385	30.1483	3421.99
BW290	1.26863	0.616265	2.8634	10.7379	0.797333	0.0610241	0.895357	19.8019	0.119097	0.0476795	0.0477324	0.0688669	0.0240719	69.4742	0.197097	0.0166124	0.0772037		0.0608781	0.0478388	0.117056	0.0347905	0.597654	0.917999	7.9068	8.14621	1.18882	1.18882	26.0261	0.0933948	0.201072	5.36245	0.776037	7.73277	43.0905	14.2393	7.55115	202.554	13.3484	1.34746	2.98792	46.9773	13.3137	1294.05	1721.28	6507.23	6.74087	12.6141	914.31
BW281	2.57722	2.42467	7.7613	15.5096	0.6651	0.136804	0.721435	37.4052	0.217798	0.470299	0.31802	0.237298	0.0702962	554.528	0.233921	0.198838	0.60269		0.223809	0.273231	0.189055	0.624448	9.88088	1.60652	3.3793	5.52072	2.21043	2.21043	31.7424	14.3993	0.493484	25.1866	0.281713	8.41966	58.2809	9.60356	6.33313	84.2979	21.9979	1.30742	1.74632	12.7724	6.80934	1757.87	1170.02	3524.71	3.79783	14.1311	1091.4
Bowman	2.20874	1.51259	6.41125	13.8062	0.431412	0.137461	0.547506	188.448	0.0331561	0.581999	0.0940699	0.0607725	0.0470424	687.196	0.274834	0.208315	0.826492		0.194071	0.364242	0.131863	0.789633	2.62639	1.02932	5.6115	22.7663	0.49211	0.49211	20.4378	13.1006	0.501163	28.5972	0.492335	16.6334	57.3301	7.78573	2.6266	133.392	37.476	1.08912	3.43847	33.7264	14.5123	2612.9	4438.31	1267.86	10.1177	34.7453	1344.74
Triumph_IL	1.38905	0.964396	4.72617	11.1844	0.284539	0.0693962	0.679936	94.0984	0.0331432	0.546109	0.119919	0.191114	0.0290125	491.167	0.38233	0.123094	0.616631		0.220997	0.186834	0.147426	0.474726	5.115	2.13836	10.9683	12.8991	0.488628	0.488628	17.6162	10.4425	0.408729	36.0117	0.345394	19.6329	49.9032	8.36161	9.22007	177.093	40.5768	1.41576	3.68163	37.9844	18.5481	2399.93	3103.33	4157.56	16.249	21.6685	853.504
BW287	3.4131	1.17869	4.68358	9.82311	0.484141	0.13211	0.285951	248.561	0.0947471	0.164244	0.216521	0.120095	0.0262123	504.161	0.386873	0.0468929	0.397988		0.130508	0.1841	0.112064	0.0614187	0.854391	0.383236	7.97311	8.0729	0.434986	0.434986	8.05815	5.36596	0.219166	54.2254	1.39803	9.06989	30.8424	3.21799	4.58428	39.5048	7.19604	0.577132	1.36186	6.47736	2.43727	732.71	507.898	1789.24	3.65237	13.658	1381.46
Flagship	1.23252	0.856028	5.96911	13.2097	0.267693	0.0706414	0.33436	86.1648	0.114031	0.1062	0.100381	0.0265228	0.0321749	87.693	0.209735	0.0189509	0.230559		0.0922646	0.0348241	0.0912104	0.0187703	0.901442	0.0648303	3.70115	7.86638	0.194951	0.194951	5.64556	1.6667	0.177478	31.1694	1.02164	7.47529	25.7418	10.0496	2.63916	52.3007	5.98525	0.511975	5.01588	28.7613	7.65353	1277.86	928.78	2239.33	8.80746	14.1344	1113.54
G400	0.596092	2.57408	11.7461	29.3607	0.178996	0.322896	0.93903	103.83	0.200153	0.301395	0.316226	0.199211	0.0303929	278.42	0.423798	0.242003	0.392599		0.256081	0.216422	0.345258	0.535493	6.58727	1.29302	2.38567	1.72811	1.36391	1.36391	16.2407	3.74181	0.325739	28.8942	0.26017	8.17072	22.4454	9.86197	4.82812	51.5903	6.76882	0.420801	2.15585	25.5368	6.38122	3649.47	3319.75	3232.09	1.76704	4.32279	818.359
HID44	2.32886	2.08934	5.359	14.0896	0.310765	0.324571	0.566276	337.259	0.173684	0.512095	0.257605	0.183469	0.0408355	379.069	0.333121	0.0940249	0.492165		0.343267	0.14811	0.35909	0.67534	2.77826	0.876918	11.1674	12.2534	0.698873	0.698873	19.8663	19.0655	0.45168	27.5079	0.174651	2.34986	14.2617	7.51915	4.62964	108.1	12.9305	0.63688	1.12108	18.668	3.85532	958.414	3184.64	14701.9	6.87683	19.3181	344.926
RB_119	4.48477	2.85067	6.33278	19.2983	0.668535	0.171382	0.733543	121.116	0.066821	0.52788	0.109048	0.187181	0.0319823	651.162	0.424793	0.110374	0.178362		0.0815078	0.407229	0.0419268	0.311145	2.93122	5.5821	31.5504	36.7982	2.72797	2.72797	33.7146	9.84721	0.550278	18.7449	2.17223	12.8874	37.9676	8.31109	3.96251	60.6986	13.1794	1.55696	2.83607	18.5958	7.01882	2286.33	2815.39	2818.97	9.45859	13.0662	523.542
RB_162	1.68934	1.58268	3.53103	4.9758	0.355081	0.0896817	0.719592	100.345	0.0440766	0.389963	0.274159	0.124416	0.0451339	224.069	0.1383	0.129526	0.288529		0.106446	0.141217	0.0868934	0.213468	7.18426	1.90874	21.0933	26.0149	0.717592	0.717592	15.6661	13.4381	0.308915	54.3541	2.10389	3.58786	18.4766	6.34981	3.46399	28.013	16.2812	0.395931	0.958017	9.3148	5.73815	1073.72	1384.26	3333.29	19.7575	10.9631	375.005
RB_231	8.579	4.53879	7.68327	26.5711	0.554703	0.463829	0.334561	246.831	0.165734	0.832757	0.499197	0.222111	0.0379206	222.404	0.708996	0.134519	0.274725		0.0994897	0.075833	0.13057	0.168322	2.87405	1.69765	9.94145	11.6348	1.25545	1.25545	41.2692	3.40869	0.812225	4.84654	1.75314
RB_93
BW284	6.11118	5.26457	8.42756	29.0465	1.51374	0.283019	0.779641	86.1803	0.277923	0.200051	0.664794	0.10426	0.0582951	252.309	0.353921	0.0614485	0.382531		0.280657	0.114677	0.295439	0.312205	11.0113	4.14976	12.1346	16.1167	2.89953	2.89953						22.5649	54.6782	6.03492	6.8057	118.022	31.9453	0.746327	2.89481	24.1389	17.469	2634.77	3462.74	5616.79	6.16907	31.7699	737.423
BW285	1.81238	0.77631	5.45517	14.9487	0.591735	0.077202	0.47016	110.289	0.734549	0.691964	0.438821	0.559738	0.0474239	970.079	0.161945	0.338083	0.286259		0.165603	0.20738	0.141548	0.518134	7.70368	4.88104	7.34576	38.572	5.43336	5.43336	6.6694	4.09345	0.387576	12.1246	0.986148	15.4303	34.4434	16.7734	5.2003	106.124	22.9149	0.712096	5.13181	12.1641	13.4123	9663.74	7518.65	7839.04	13.7965	27.0419	1542.5
[truncated: 10 more columns]
